# Supplementary material for: Solvent-free synthesis and low-temperature crystal structure of pheno­quinone (the 1:2 p-benzo­quinone–phenol complex)
Source: Acta Crystallogr E Crystallogr Commun. 2026 Jun 2;82(Pt 7):781–5. doi: 10.1107/S2056989026005414 (PMC13330906; doi:10.1107/S2056989026005414)
Supplement: Supplementary file 1 [file e-82-00781-sup1.cif]

##############################################################################
#                                                                            #
# This CIF contains the data in a paper accepted for publication in          #
# Acta Crystallographica Section E. It conforms to the requirements of       #
# Notes for Authors for Acta Crystallographica Section E, and has been       #
# peer reviewed under the auspices of the IUCr Commission on Journals.       #
#                                                                            #
# Full details of the Crystallographic Information File format               #
# are given in the paper "The Crystallographic Information File (CIF):       #
# a New Standard Archive File for Crystallography" by S. R. Hall, F. H.      #
# Allen and I. D. Brown [Acta Cryst. (1991), A47, 655-685].                  #
#                                                                            #
# The current version of the core CIF dictionary is obtainable from          #
# ftp://ftp.iucr.org/pub/cif_core.dic.                                       #
#                                                                            #
# Software is freely available for graphical display of the structure(s)     #
# in this CIF. For information consult the CIF software page                 #
# http://www.iucr.org/resources/cif/software.                                #
#                                                                            #
# This file may be used for bona fide research purposes within the           #
# scientific community so long as proper attribution is given to the journal # 
# article from which it was obtained.                                        #
#                                                                            #
##############################################################################
data_I
_audit_creation_method
;
Olex2 1.5
(compiled 2025.07.13 svn.rb7424aed for OlexSys, GUI svn.r7521)
;
_journal_date_recd_electronic     2026-03-31
_journal_date_accepted     2026-05-22
_journal_name_full     'Acta Crystallographica, Section E'
_journal_year     2026
_journal_volume     82
_journal_issue      7
_journal_page_first     0
_journal_page_last     0
_journal_paper_category     GO
_journal_paper_doi     10.1107/S2056989026005414
_journal_coeditor_code     EV2026
_publ_contact_author_name     'A. Timothy Royappa'
_publ_contact_author_address
;
Department of Chemistry
University of West Florida
11000 University Parkway
Pensacola, FL 32514
USA
;
_publ_contact_author_email     'royappa@uwf.edu'
_publ_contact_author_fax     ?
_publ_contact_author_phone     ?
_publ_section_title
;
Solvent-free synthesis and low-temperature crystal structure of phenoquinone
[<i>p</i>-benzoquinone--phenol (1/2)]
;
loop_
    _publ_author_name
    _publ_author_footnote
    _publ_author_address
    'Royappa, A. Timothy' .
;
Department of Chemistry
University of West Florida
11000 University Parkway
Pensacola, FL 32514
USA
;
    'Tan, Jake A.' .
;
Department of Chemistry
University of West Florida
11000 University Parkway
Pensacola, FL 32514
USA
;
    'Johnston, Dean H.' .
;
Department of Chemistry
Otterbein University
1 South Grove Street
Westerville, OH 43081
USA
;
_publ_section_synopsis
;
The solvent-free synthesis of X-ray quality crystals of phenoquinone (1:2
<i>p</i>-benzophenone:phenol cocrystal) is reported, along with its crystal
structure re-determined at low temperature. A detailed time-dependent density
functional examination of the charge-transfer excitation of phenoquinone
accounting for its color is also provided.
;
_chemical_name_systematic
;
Cyclohexa-2,5-diene-1,4-dione; phenol; phenol
;
_chemical_name_common
;
Phenoquinone or <i>p</i>-benzoquinone--phenol (1/2)
;
_chemical_formula_moiety     'C6 H4 O2, 2(C6 H6 O)'
_chemical_formula_sum     'C18 H16 O4'
_chemical_formula_iupac     'C6 H4 O2, 2C6 H6 O'
_chemical_formula_weight     296.31
_chemical_melting_point     ?
_space_group_crystal_system     monoclinic
_space_group_name_H-M_alt     'P 1 21/c 1'
_space_group_name_Hall     '-P 2ybc'
loop_
    _space_group_symop_operation_xyz
    'x, y, z'
    '-x, y+1/2, -z+1/2'
    '-x, -y, -z'
    'x, -y-1/2, z-1/2'
_cell_length_a     10.924(4)
_cell_length_b     5.905(2)
_cell_length_c     11.429(4)
_cell_angle_alpha     90
_cell_angle_beta     100.203(7)
_cell_angle_gamma     90
_cell_volume     725.5(5)
_cell_formula_units_Z     2
_cell_measurement_reflns_used     1314
_cell_measurement_theta_min     3.623
_cell_measurement_theta_max     29.872
_cell_measurement_temperature     100.01
_exptl_crystal_description     needle
_exptl_crystal_colour     'clear dark red'
_exptl_crystal_size_max     0.474
_exptl_crystal_size_mid     0.28
_exptl_crystal_size_min     0.144
_exptl_crystal_density_diffrn     1.356
_exptl_crystal_density_meas     ?
_exptl_crystal_density_method     ?
_exptl_crystal_F_000     312
_exptl_absorpt_coefficient_mu     0.096
_exptl_absorpt_correction_type     multi-scan
_exptl_absorpt_process_details
;
(SADABS; Krause <i>et al.</i>,  2015)
;
_exptl_absorpt_correction_T_min     0.6779
_exptl_absorpt_correction_T_max     0.7461
_diffrn_ambient_temperature     100.01
_diffrn_source     'sealed tube'
_diffrn_source_power     1.5
_diffrn_source_voltage     50.0
_diffrn_source_current     30.0
_diffrn_radiation_type     MoK\a
_diffrn_radiation_wavelength     0.71073
_diffrn_radiation_monochromator     graphite
_diffrn_measurement_device_type     'Bruker APEX'
_diffrn_measurement_device     'three-circle diffractometer'
_diffrn_measurement_method     '\w and \f scans'
_diffrn_detector_area_resol_mean     8
_diffrn_reflns_number     8910
_diffrn_reflns_av_R_equivalents     0.0530
_diffrn_reflns_av_unetI/netI     0.0504
_diffrn_reflns_theta_min     1.894
_diffrn_reflns_theta_max     30.517
_diffrn_reflns_theta_full     25.242
_diffrn_measured_fraction_theta_max     0.996
_diffrn_measured_fraction_theta_full     1.000
_diffrn_reflns_limit_h_min     -15
_diffrn_reflns_limit_h_max     15
_diffrn_reflns_limit_k_min     -8
_diffrn_reflns_limit_k_max     8
_diffrn_reflns_limit_l_min     -16
_diffrn_reflns_limit_l_max     14
_refine_special_details     ?
_reflns_number_total     2218
_reflns_number_gt     1505
_reflns_threshold_expression     'I > 2\s(I)'
_refine_ls_structure_factor_coef     Fsqd
_refine_ls_matrix_type     full
_refine_ls_R_factor_all     0.0778
_refine_ls_R_factor_gt     0.0483
_refine_ls_wR_factor_gt     0.1133
_refine_ls_wR_factor_ref     0.1301
_refine_ls_goodness_of_fit_ref     1.039
_refine_ls_restrained_S_all     1.039
_refine_ls_number_reflns     2218
_refine_ls_number_parameters     104
_refine_ls_number_restraints     0
_refine_ls_hydrogen_treatment     mixed
_refine_ls_weighting_scheme     calc
_refine_ls_weighting_details
              'w=1/[\s^2^(Fo^2^)+(0.0550P)^2^+0.1550P] where P=(Fo^2^+2Fc^2^)/3'
_atom_sites_solution_hydrogens     mixed
_atom_sites_solution_primary     dual
_atom_sites_solution_secondary     ?
_refine_ls_shift/su_max     0.000
_refine_ls_shift/su_mean     0.000
_refine_diff_density_max     0.391
_refine_diff_density_min     -0.311
_refine_ls_extinction_method     none
_refine_ls_extinction_coef     .
loop_
    _atom_type_symbol
    _atom_type_description
    _atom_type_scat_dispersion_real
    _atom_type_scat_dispersion_imag
    _atom_type_scat_source
    'C' 'C' 0.0033 0.0016
                         'International Tables Vol C Tables 4.2.6.8 and 6.1.1.4'
    'H' 'H' 0.0000 0.0000
                         'International Tables Vol C Tables 4.2.6.8 and 6.1.1.4'
    'O' 'O' 0.0106 0.0060
                         'International Tables Vol C Tables 4.2.6.8 and 6.1.1.4'
_computing_data_collection
;
APEX2 (Bruker, 2016)
;
_computing_cell_refinement
;
SAINT V8.40B (Bruker, 2016)
;
_computing_data_reduction
;
SAINT V8.40B (Bruker, 2016)
;
_computing_structure_solution
;
<i>SHELXT2018/2</i> (Sheldrick, 2015a)
;
_computing_structure_refinement
;
<i>SHELXL2019/3</i> (Sheldrick, 2015b)
;
_computing_molecular_graphics
;
Olex2 1.5 (Dolomanov <i>et al.</i>,  2009)
;
_computing_publication_material
;
Olex2 1.5 (Dolomanov <i>et al.</i>,  2009)
;
loop_
    _atom_site_type_symbol
    _atom_site_label
    _atom_site_fract_x
    _atom_site_fract_y
    _atom_site_fract_z
    _atom_site_U_iso_or_equiv
    _atom_site_adp_type
    _atom_site_calc_flag
    _atom_site_occupancy
    _atom_site_disorder_assembly
    _atom_site_disorder_group
    O O1 0.72283(10) 0.67446(16) 0.52280(9) 0.0179(2) Uani d 1 . .
    O O2 0.59468(9) 0.35765(15) 0.62685(8) 0.0171(2) Uani d 1 . .
    C C7 0.55232(12) 0.1912(2) 0.56813(11) 0.0127(3) Uani d 1 . .
    C C1 0.77840(13) 0.8436(2) 0.59478(12) 0.0141(3) Uani d 1 . .
    C C8 0.48755(12) 0.0104(2) 0.62234(11) 0.0136(3) Uani d 1 . .
    H H8 0.481206 0.020546 0.704008 0.016 Uiso calc 1 . .
    C C6 0.77270(12) 0.8548(2) 0.71600(11) 0.0146(3) Uani d 1 . .
    H H6 0.730611 0.740504 0.751912 0.018 Uiso calc 1 . .
    C C9 0.43756(12) -0.1677(2) 0.55862(11) 0.0133(3) Uani d 1 . .
    H H9 0.395068 -0.280318 0.595305 0.016 Uiso calc 1 . .
    C C2 0.84129(13) 1.0113(2) 0.54273(12) 0.0154(3) Uani d 1 . .
    H H2 0.845732 1.003324 0.460568 0.019 Uiso calc 1 . .
    C C5 0.82913(13) 1.0347(2) 0.78352(12) 0.0165(3) Uani d 1 . .
    H H5 0.825310 1.042669 0.865823 0.020 Uiso calc 1 . .
    C C3 0.89727(13) 1.1896(2) 0.61127(13) 0.0173(3) Uani d 1 . .
    H H3 0.940093 1.303372 0.575684 0.021 Uiso calc 1 . .
    C C4 0.89117(13) 1.2033(2) 0.73188(13) 0.0181(3) Uani d 1 . .
    H H4 0.928956 1.326279 0.778371 0.022 Uiso calc 1 . .
    H H1 0.684(2) 0.576(4) 0.5633(18) 0.055(6) Uiso d 1 . .
loop_
    _atom_site_aniso_label
    _atom_site_aniso_U_11
    _atom_site_aniso_U_22
    _atom_site_aniso_U_33
    _atom_site_aniso_U_12
    _atom_site_aniso_U_13
    _atom_site_aniso_U_23
    O1 0.0218(6) 0.0144(4) 0.0177(5) -0.0035(4) 0.0041(4) -0.0035(4)
    O2 0.0186(5) 0.0143(4) 0.0182(5) -0.0015(4) 0.0029(4) -0.0045(4)
    C7 0.0115(6) 0.0119(5) 0.0141(6) 0.0013(5) 0.0009(5) 0.0001(5)
    C1 0.0131(6) 0.0126(6) 0.0158(6) 0.0005(5) 0.0006(5) -0.0004(5)
    C8 0.0147(6) 0.0164(6) 0.0103(6) 0.0000(5) 0.0039(5) 0.0003(4)
    C6 0.0128(6) 0.0153(6) 0.0158(6) 0.0004(5) 0.0029(5) 0.0025(5)
    C9 0.0138(6) 0.0125(6) 0.0138(6) -0.0003(5) 0.0033(5) 0.0023(5)
    C2 0.0146(7) 0.0180(6) 0.0139(6) 0.0013(5) 0.0031(5) 0.0016(5)
    C5 0.0140(7) 0.0211(6) 0.0139(6) 0.0023(5) 0.0013(5) 0.0000(5)
    C3 0.0133(7) 0.0164(6) 0.0223(7) -0.0018(5) 0.0029(5) 0.0034(5)
    C4 0.0149(7) 0.0173(6) 0.0206(7) -0.0005(5) -0.0006(5) -0.0022(5)
_geom_special_details
;
 All esds (except the esd in the dihedral angle between two l.s. planes)
 are estimated using the full covariance matrix.  The cell esds are taken
 into account individually in the estimation of esds in distances, angles
 and torsion angles; correlations between esds in cell parameters are only
 used when they are defined by crystal symmetry.  An approximate (isotropic)
 treatment of cell esds is used for estimating esds involving l.s. planes.
;
loop_
    _geom_bond_atom_site_label_1
    _geom_bond_atom_site_label_2
    _geom_bond_site_symmetry_2
    _geom_bond_distance
    _geom_bond_publ_flag
    O1 C1 . 1.3657(15) y
    O1 H1 . 0.90(2) y
    O2 C7 . 1.2329(15) y
    C7 C8 . 1.4764(18) y
    C7 C9 3_656 1.4787(18) y
    C1 C6 . 1.3994(19) y
    C1 C2 . 1.3969(19) y
    C8 H8 . 0.9500 y
    C8 C9 . 1.3390(18) y
    C6 H6 . 0.9500 y
    C6 C5 . 1.3910(18) y
    C9 H9 . 0.9500 y
    C2 H2 . 0.9500 y
    C2 C3 . 1.3880(19) y
    C5 H5 . 0.9500 y
    C5 C4 . 1.393(2) y
    C3 H3 . 0.9500 y
    C3 C4 . 1.394(2) y
    C4 H4 . 0.9500 y
loop_
    _geom_angle_atom_site_label_1
    _geom_angle_atom_site_label_2
    _geom_angle_atom_site_label_3
    _geom_angle_site_symmetry_1
    _geom_angle_site_symmetry_3
    _geom_angle
    _geom_angle_publ_flag
    C1 O1 H1 . . 111.4(13) y
    O2 C7 C8 . . 120.63(12) y
    O2 C7 C9 . 3_656 121.47(12) y
    C8 C7 C9 . 3_656 117.88(11) y
    O1 C1 C6 . . 122.55(12) y
    O1 C1 C2 . . 117.49(12) y
    C2 C1 C6 . . 119.95(12) y
    C7 C8 H8 . . 119.4 y
    C9 C8 C7 . . 121.28(12) y
    C9 C8 H8 . . 119.4 y
    C1 C6 H6 . . 120.2 y
    C5 C6 C1 . . 119.51(12) y
    C5 C6 H6 . . 120.2 y
    C7 C9 H9 3_656 . 119.6 y
    C8 C9 C7 . 3_656 120.83(11) y
    C8 C9 H9 . . 119.6 y
    C1 C2 H2 . . 120.1 y
    C3 C2 C1 . . 119.89(12) y
    C3 C2 H2 . . 120.1 y
    C6 C5 H5 . . 119.6 y
    C6 C5 C4 . . 120.77(12) y
    C4 C5 H5 . . 119.6 y
    C2 C3 H3 . . 119.7 y
    C2 C3 C4 . . 120.55(13) y
    C4 C3 H3 . . 119.7 y
    C5 C4 C3 . . 119.33(13) y
    C5 C4 H4 . . 120.3 y
    C3 C4 H4 . . 120.3 y
loop_
    _geom_torsion_atom_site_label_1
    _geom_torsion_atom_site_label_2
    _geom_torsion_atom_site_label_3
    _geom_torsion_atom_site_label_4
    _geom_torsion_site_symmetry_1
    _geom_torsion_site_symmetry_2
    _geom_torsion_site_symmetry_3
    _geom_torsion_site_symmetry_4
    _geom_torsion
    _geom_torsion_publ_flag
    O1 C1 C6 C5 . . . . -178.57(12) ?
    O1 C1 C2 C3 . . . . 178.69(12) ?
    O2 C7 C8 C9 . . . . 177.81(12) ?
    C7 C8 C9 C7 . . . 3_656 1.1(2) ?
    C1 C6 C5 C4 . . . . 0.0(2) ?
    C1 C2 C3 C4 . . . . -0.1(2) ?
    C6 C1 C2 C3 . . . . -0.4(2) ?
    C6 C5 C4 C3 . . . . -0.5(2) ?
    C9 C7 C8 C9 3_656 . . . -1.1(2) ?
    C2 C1 C6 C5 . . . . 0.51(19) ?
    C2 C3 C4 C5 . . . . 0.6(2) ?
loop_
    _geom_hbond_atom_site_label_D
    _geom_hbond_atom_site_label_H
    _geom_hbond_atom_site_label_A
    _geom_hbond_site_symmetry_A
    _geom_hbond_distance_DH
    _geom_hbond_distance_HA
    _geom_hbond_distance_DA
    _geom_hbond_angle_DHA
    _geom_hbond_publ_flag
    O1 H1 O2 . 0.90(2) 1.84(2) 2.7318(15) 172.3(19) yes
_shelx_space_group_comment
;
The symmetry employed for this shelxl refinement is uniquely defined
by the following loop, which should always be used as a source of
symmetry information in preference to the above space-group names.
They are only intended as comments.
;
_shelx_estimated_absorpt_T_min     0.956
_shelx_estimated_absorpt_T_max     0.986
_shelx_hkl_file
;
   1   0   0  526.85   15.60
   1   0   0  519.05   15.30
  -1   0   0  521.25   15.40
  -1   0   0  489.75   15.60
   2   0   0  129.99    5.50
   2   0   0  152.58    6.10
  -2   0   0  146.79    5.50
  -2   0   0  144.79    5.70
   2   0   0  139.99    5.40
  -3   0   0 4344.37  127.09
   3   0   0 4376.86  127.79
   3   0   0 4504.35  126.69
   4   0   0    0.30    0.90
   4   0   0    0.90    1.30
  -4   0   0   -0.90    0.50
  -5   0   0    0.10    0.90
   5   0   0    4.50    2.20
   5   0   0    0.80    1.10
   6   0   0  608.84   20.60
   6   0   0  529.25   22.20
  -6   0   0  574.04   21.50
  -7   0   0  201.68   10.90
   7   0   0  199.78   11.80
   7   0   0  200.88    9.90
   8   0   0   -2.00    2.00
   8   0   0    0.40    1.70
  -8   0   0   -1.10    1.70
  -9   0   0   12.40    4.00
   9   0   0   11.80    4.20
   9   0   0    6.80    2.80
  10   0   0   30.60    5.10
  10   0   0   37.80    7.40
 -11   0   0   -0.70    2.30
  11   0   0    1.60    3.70
  12   0   0   13.80    6.20
  13   0   0   -2.30    3.90
  14   0   0   -5.10    4.30
  15   0   0  189.58   21.60
   0  -1   0   -0.60    0.90
   0   1   0    1.70    0.70
   0   1   0    0.70    0.50
   0   1   0    1.50    0.70
  -1  -1   0    4.00    1.40
  -1  -1   0    5.80    1.10
   1  -1   0    5.70    1.40
   1  -1   0    7.00    1.50
   1   1   0    7.60    1.50
  -1   1   0    8.40    1.30
   1   1   0    7.50    1.20
   2  -1   0    0.20    0.80
  -2  -1   0   -0.30    0.50
  -2  -1   0    1.10    0.90
   2  -1   0    0.30    1.10
  -2   1   0    0.40    0.60
   2   1   0    0.60    0.90
   2   1   0    0.80    0.90
   3  -1   0 9339.27  267.77
  -3  -1   0 9596.74  268.27
   3  -1   0 8858.51  269.07
  -3  -1   0 9999.00  269.07
   3   1   0 9560.74  268.27
   3   1   0 9300.37  269.17
  -3   1   0 9166.68  268.27
   4  -1   0  447.76   17.10
   4  -1   0  446.86   15.40
  -4  -1   0  449.95   16.40
  -4  -1   0  441.36   15.90
  -4   1   0  423.66   16.00
   4   1   0  420.06   16.80
   5  -1   0   32.00    3.60
   5  -1   0   33.80    5.00
  -5  -1   0   39.70    4.40
  -5  -1   0   29.80    4.00
  -5   1   0   36.60    4.40
   5   1   0   31.00    4.60
   6  -1   0  289.37   11.90
   6  -1   0  279.57   14.00
  -6  -1   0  289.87   13.00
  -6  -1   0  294.87   12.90
  -6   1   0  287.67   13.00
   6   1   0  274.87   13.90
  -7  -1   0    6.50    2.50
  -7  -1   0   10.60    3.10
   7  -1   0    7.50    2.40
   7  -1   0   10.90    3.30
   7   1   0    9.80    3.20
  -7   1   0   12.50    3.20
   8  -1   0    4.80    2.20
  -8  -1   0    3.00    2.20
  -8  -1   0    2.90    2.10
   8  -1   0    3.50    3.00
   8   1   0    5.90    2.80
  -8   1   0    5.40    2.60
   9  -1   0   89.29    6.80
   9  -1   0   94.89   11.20
  -9  -1   0  118.29    8.60
  -9   1   0  102.39    8.50
   9   1   0  105.19   11.30
 -10  -1   0   22.00    4.90
  10  -1   0   31.00    6.60
  10  -1   0   16.30    3.80
  10   1   0   21.00    6.00
 -10   1   0   16.70    4.40
 -11  -1   0    1.10    2.90
  11  -1   0    0.90    2.60
  11   1   0    0.10    2.10
  12  -1   0  160.88   16.70
  12   1   0  156.58   16.90
  13  -1   0   42.70    9.20
  13   1   0   36.60    9.30
  14  -1   0   -5.90    4.50
  14   1   0    0.10    5.10
  15  -1   0  117.79   16.80
  15   1   0  115.59   16.60
   0  -2   0  526.75   18.80
   0   2   0  497.15   17.10
   0   2   0  516.25   17.40
   0   2   0  505.35   17.70
  -1  -2   0    1.80    1.00
   1  -2   0    4.10    1.70
  -1  -2   0    3.50    1.70
   1  -2   0    5.20    1.70
  -1   2   0    2.50    1.10
   1   2   0    4.60    1.30
   1   2   0    4.00    1.40
  -2  -2   0   -0.70    0.70
  -2  -2   0    1.00    1.70
   2  -2   0    0.90    1.50
   2  -2   0    2.50    1.50
  -2   2   0    0.80    0.80
   2   2   0   -0.70    1.10
   2   2   0   -0.30    1.00
   3  -2   0  660.63   21.80
   3  -2   0  588.34   22.40
  -3  -2   0  630.64   23.10
  -3  -2   0  631.04   21.20
   3   2   0  681.23   21.70
  -3   2   0  582.84   21.30
   3   2   0  631.84   22.40
  -4  -2   0    0.70    1.70
   4  -2   0    3.10    1.70
  -4  -2   0    1.00    1.20
   4  -2   0    1.80    1.40
  -4   2   0    1.40    1.10
   4   2   0   -0.30    1.00
   5  -2   0   62.69    4.90
  -5  -2   0   65.39    5.10
   5  -2   0   64.89    7.10
  -5  -2   0   70.09    6.10
   5   2   0   73.59    6.20
  -5   2   0   77.19    5.70
   6  -2   0 1725.83   57.49
  -6  -2   0 1769.52   56.99
  -6  -2   0 1859.31   55.49
   6  -2   0 1749.22   54.39
  -6   2   0 1827.92   55.99
   6   2   0 1547.55   56.39
   7  -2   0   46.30    6.90
  -7  -2   0   40.80    5.50
  -7  -2   0   34.70    5.60
   7  -2   0   54.79    5.70
  -7   2   0   49.99    6.10
   7   2   0   34.70    5.80
   8  -2   0   -1.00    1.10
  -8  -2   0   -0.10    2.10
   8  -2   0   -2.20    1.40
  -8   2   0    0.10    1.80
   8   2   0    1.80    2.10
   9  -2   0  556.44   21.00
  -9  -2   0  513.05   23.60
   9  -2   0  575.04   25.90
  -9   2   0  511.35   23.00
   9   2   0  527.15   24.80
  10  -2   0   22.50    5.90
 -10  -2   0   24.20    5.80
  10   2   0    8.90    3.90
 -10   2   0   17.70    4.70
  11  -2   0   32.00    7.70
 -11  -2   0   40.80    7.50
  11   2   0   24.80    6.30
 -12  -2   0  153.88   12.80
  12  -2   0  143.19   16.10
  12   2   0  157.28   17.10
  13  -2   0    4.20    4.50
  13   2   0   13.70    6.30
  14  -2   0    4.70    6.20
  14   2   0    0.40    3.70
   0  -3   0    2.70    2.00
   0   3   0    2.30    1.40
   0   3   0    2.10    1.50
   0   3   0    0.80    1.10
   1  -3   0   -0.70    1.00
  -1  -3   0   -0.50    1.20
   1  -3   0    0.50    1.60
   1   3   0   -0.50    1.20
   1   3   0    0.80    1.30
   1   3   0   -1.80    0.80
  -1   3   0   -1.10    0.90
  -2  -3   0   43.00    4.40
   2  -3   0   39.70    5.20
  -2  -3   0   47.20    6.10
   2  -3   0   49.50    5.60
  -2   3   0   44.10    4.60
   2   3   0   43.50    5.00
   2   3   0   50.99    5.00
  -3  -3   0   20.30    3.20
  -3  -3   0   18.80    4.20
   3  -3   0   23.40    4.10
   3  -3   0   24.30    4.40
   3   3   0   25.60    3.80
  -3   3   0   23.80    3.60
   3   3   0   18.60    3.60
   4  -3   0   31.10    4.50
  -4  -3   0   16.40    3.10
  -4  -3   0   26.60    4.90
   4  -3   0   25.20    4.60
   4   3   0   25.20    4.30
  -4   3   0   22.60    3.70
   5  -3   0   63.49    7.70
  -5  -3   0   68.39    5.40
   5  -3   0   67.69    5.60
  -5  -3   0   47.80    6.80
   5   3   0   53.19    6.70
  -5   3   0   53.29    6.00
   6  -3   0   26.60    4.40
   6  -3   0   19.90    4.50
  -6  -3   0   13.20    4.20
  -6   3   0   15.60    3.50
   6   3   0   19.20    4.60
  -7  -3   0   22.80    5.20
   7  -3   0   30.20    4.90
   7  -3   0   25.00    5.90
  -7   3   0   25.70    4.90
   7   3   0   23.90    5.10
   8  -3   0  242.98   12.50
  -8  -3   0  232.68   14.80
   8  -3   0  269.57   16.00
  -8   3   0  236.98   13.70
   8   3   0  241.08   14.70
   9  -3   0    8.70    4.70
  -9  -3   0    9.30    4.50
  -9   3   0    3.20    2.50
   9   3   0    5.40    3.60
  10  -3   0   39.30    8.40
 -10  -3   0   55.99    9.10
  10   3   0   49.00    8.20
 -10   3   0   43.30    7.50
 -11  -3   0   28.00    6.80
  11  -3   0   21.80    7.30
  11   3   0   15.50    5.60
 -12  -3   0    1.60    4.30
  12  -3   0    6.10    5.70
  12   3   0    7.30    5.20
  13  -3   0    9.40    5.10
 -13  -3   0    6.00    5.10
  13   3   0   10.30    5.50
  14  -3   0    5.80    5.90
  14   3   0    2.50    4.00
   0  -4   0   17.70    4.50
   0   4   0   23.90    4.20
   0   4   0   17.40    3.70
   0   4   0   21.70    3.60
  -1  -4   0   90.19    9.90
   1  -4   0  111.99    8.00
   1  -4   0   99.69    8.30
   1   4   0   94.09    6.90
  -1   4   0   97.99    6.80
   1   4   0   88.49    7.00
   1   4   0   92.79    6.70
   2  -4   0   77.49    8.70
  -2  -4   0   73.19    8.80
   2  -4   0   67.79    7.70
   2   4   0   78.39    8.10
   2   4   0   61.59    6.30
   2   4   0   77.99    6.50
  -2   4   0   72.49    5.80
   3  -4   0  179.28   11.50
  -3  -4   0  189.98   12.60
   3  -4   0  193.18   11.70
   3   4   0  193.18   11.20
  -3   4   0  193.38   10.40
  -4  -4   0   29.90    6.40
   4  -4   0   26.10    5.20
   4  -4   0   44.80    6.60
  -4   4   0   32.10    4.80
   4   4   0   27.70    5.30
  -5  -4   0  229.38   15.00
   5  -4   0  246.78   14.50
   5  -4   0  242.58   13.20
  -5   4   0  233.48   12.60
   5   4   0  243.88   13.70
   6  -4   0  568.14   23.20
   6  -4   0  556.84   25.30
  -6  -4   0  524.85   25.60
  -6   4   0  573.24   23.40
   6   4   0  538.95   24.30
  -7  -4   0   -1.40    2.90
   7  -4   0    1.50    2.80
   7  -4   0    4.60    3.00
   7   4   0    0.90    2.80
  -7   4   0   -1.50    1.20
  -8  -4   0   -1.20    3.10
   8  -4   0   -2.30    3.00
  -8   4   0    3.60    2.40
   8   4   0    3.90    3.60
  -9  -4   0  128.39   14.50
   9  -4   0  120.59   13.80
  -9   4   0  107.59   11.60
   9   4   0  110.19   12.70
 -10  -4   0   10.10    5.40
  10  -4   0   10.10    4.90
 -10   4   0    2.70    3.70
  10   4   0    8.70    4.20
 -11  -4   0   59.29   10.70
  11  -4   0   41.10    9.00
  11   4   0   36.50    8.50
 -12  -4   0   17.50    7.10
  12  -4   0    6.20    4.80
  12   4   0   26.50    7.10
  13  -4   0    2.40    4.40
 -13  -4   0    7.80    5.70
  13   4   0    2.00    3.70
   0  -5   0   -2.30    1.30
   0  -5   0   -2.40    1.60
   0   5   0    0.50    1.70
   0   5   0   -1.20    2.20
   1  -5   0  175.38   12.00
   1  -5   0  162.18   12.70
  -1  -5   0  175.08   13.10
  -1   5   0  167.88   10.40
   1   5   0  176.68   11.60
   1   5   0  173.48   10.60
   2  -5   0  258.47   15.30
  -2  -5   0  250.17   16.40
   2  -5   0  264.67   16.20
  -2   5   0  257.47   13.60
   2   5   0  250.47   14.50
   2   5   0  297.77   14.40
   3  -5   0  694.73   28.90
  -3  -5   0  618.54   29.30
   3  -5   0  662.13   28.10
   3   5   0  585.64   25.30
   3   5   0  617.44   26.60
  -3   5   0  659.13   25.70
  -4  -5   0    0.50    3.10
   4  -5   0    3.10    3.50
   4  -5   0    1.10    2.10
   4   5   0   -0.40    1.90
  -4   5   0    3.70    2.10
   4   5   0    0.70    2.30
  -5  -5   0    6.90    4.40
   5  -5   0    4.50    3.20
   5  -5   0    5.20    3.50
  -5   5   0    9.20    3.60
   5   5   0    2.30    2.40
   6  -5   0   26.70    6.10
   6  -5   0   42.20    7.00
  -6  -5   0   33.20    7.50
  -6   5   0   54.09    7.30
   6   5   0   35.50    6.60
   7  -5   0    2.00    4.00
   7  -5   0    2.60    3.70
  -7  -5   0    0.80    4.10
  -7   5   0   -0.70    1.60
   7   5   0   -3.60    2.50
  -8  -5   0    2.10    4.20
   8  -5   0   11.40    4.80
  -8   5   0    3.60    2.70
   8   5   0   10.20    4.00
  -9  -5   0   37.00    9.20
   9  -5   0   26.30    7.40
   9   5   0   23.20    6.30
  -9   5   0   28.00    6.80
  10  -5   0   -1.50    4.30
 -10  -5   0    1.70    5.10
  10   5   0    1.20    4.00
 -10   5   0   -3.10    3.00
  11  -5   0   -6.60    4.00
 -11  -5   0   -1.00    5.00
  11   5   0    4.50    4.50
 -12  -5   0    9.40    6.80
  12  -5   0   12.60    7.20
  12   5   0    5.60    5.20
   0  -6   0 1178.98   48.20
   0  -6   0 1235.88   45.90
   0   6   0 1192.38   43.20
  -1  -6   0   47.40    9.50
   1  -6   0   73.19   11.00
   1  -6   0   67.79    9.50
  -1   6   0   55.79    7.60
   1   6   0   50.79    7.20
   1   6   0   48.00    7.60
  -2  -6   0    5.80    4.70
   2  -6   0   12.70    5.40
   2  -6   0    1.80    3.40
   2   6   0    3.70    3.40
   2   6   0    3.50    2.80
  -2   6   0    2.50    2.60
   3  -6   0  144.09   12.50
   3  -6   0  138.29   14.20
  -3  -6   0  128.29   15.50
   3   6   0  148.49   11.60
  -3   6   0  157.78   11.10
   3   6   0  147.09   11.10
   4  -6   0   37.60    8.10
   4  -6   0   34.60    7.40
  -4  -6   0   36.30    8.50
   4   6   0   23.30    5.70
   4   6   0   41.50    7.50
  -4   6   0   26.40    5.60
   5  -6   0    1.60    3.70
   5  -6   0    2.40    4.40
  -5  -6   0    3.40    4.30
  -5   6   0    2.00    2.40
   5   6   0   -2.20    2.80
   5   6   0    1.60    2.60
   6  -6   0   40.90    8.40
   6  -6   0   57.09    9.20
  -6  -6   0   75.39   12.40
   6   6   0   46.00    8.20
  -6   6   0   48.10    7.80
   6   6   0   58.89    9.00
   7  -6   0   16.30    6.80
  -7  -6   0    2.50    4.60
  -7   6   0   12.40    4.50
   7   6   0    7.70    4.70
  -8  -6   0    2.20    3.70
   8  -6   0    0.00    3.40
  -8   6   0   -2.00    3.40
   8   6   0    4.30    4.00
   9  -6   0   -1.30    3.20
  -9  -6   0    5.30    4.70
  -9   6   0    6.50    5.00
   9   6   0    0.10    4.00
  10  -6   0    3.70    6.10
 -10  -6   0    1.40    3.80
  10   6   0    1.80    4.40
   0  -7   0    1.80    3.50
   0  -7   0    0.60    2.90
   0   7   0   -1.90    2.40
   1  -7   0    4.10    5.30
  -1  -7   0    3.30    4.10
   1  -7   0    0.10    3.50
  -1  -7   0    0.20    4.50
  -1   7   0    3.00    3.70
   1   7   0    2.10    3.20
   2  -7   0   13.40    6.20
  -2  -7   0   22.30    7.20
   2  -7   0   25.00    7.40
   2   7   0   17.10    5.30
  -2   7   0   30.20    6.40
   2   7   0   22.30    5.90
   3  -7   0  225.98   17.30
   3  -7   0  244.08   17.20
  -3  -7   0  207.28   18.00
  -3   7   0  201.48   14.20
   3   7   0  201.58   14.50
   3   7   0  209.38   15.30
   4  -7   0   61.69   10.90
  -4  -7   0   60.59   11.80
   4  -7   0   48.80    9.90
   4   7   0   64.89   10.40
  -4   7   0   51.29    8.40
   4   7   0   68.09    9.90
   5  -7   0    9.10    5.50
   5  -7   0    4.80    4.50
  -5  -7   0    6.80    5.60
  -5   7   0    4.40    3.90
   5   7   0    9.90    5.30
   5   7   0   16.10    5.90
   6  -7   0   31.50    9.10
  -6  -7   0   28.60    9.40
   6   7   0   32.90    7.90
  -6   7   0   28.40    6.80
   6   7   0   35.10    7.90
   7  -7   0   14.90    7.30
  -7  -7   0   21.40    7.80
   7   7   0   15.90    5.80
   7   7   0    1.10    4.60
  -7   7   0   14.80    5.70
   8  -7   0    0.80    5.20
  -8  -7   0    4.10    5.40
   8   7   0   -0.10    4.50
   8   7   0    2.70    4.30
  -8   7   0    7.80    5.20
   0  -8   0   10.60    6.00
   0  -8   0    9.10    5.40
   0   8   0   17.60    5.90
   1  -8   0    6.10    6.30
   1  -8   0   10.50    5.40
  -1  -8   0    2.70    6.40
  -1  -8   0    2.70    3.90
  -1   8   0    2.50    4.30
   1   8   0    1.60    3.60
  -2  -8   0    1.80    3.50
   2  -8   0    0.30    5.50
   2  -8   0    0.10    4.90
  -2  -8   0   -5.40    5.10
   2   8   0    4.90    4.30
  -2   8   0    0.00    3.50
   3  -8   0   -1.70    5.30
  -3  -8   0   -6.60    4.40
   3  -8   0   -2.70    4.90
  -3  -8   0    6.00    5.10
   3   8   0   -0.30    3.40
  -3   8   0    3.10    4.10
   3   8   0    3.30    3.90
  -4  -8   0    4.20    6.40
   4  -8   0    2.50    5.90
   4  -8   0    1.30    5.70
  -4   8   0   -4.50    3.30
   4   8   0   -1.00    3.70
   4   8   0    3.80    5.00
  15   0  -1   -1.40    3.20
  14   0  -1   -2.30    2.70
  13   0  -1   -1.60    3.00
  12   0  -1   -3.60    1.70
  11   0  -1   -2.20    1.90
  11   0  -1   -3.50    1.90
  10   0  -1    1.80    3.40
  10   0  -1   -0.20    1.90
   9   0  -1   -0.20    2.50
   9   0  -1    0.00    1.90
  -9   0   1   -0.90    1.80
  -8   0   1    1.30    1.70
   8   0  -1    3.00    2.50
   8   0  -1    0.90    1.50
  -7   0   1    0.40    1.10
   7   0  -1   -0.50    1.30
   7   0  -1   -0.20    1.30
   6   0  -1    0.30    1.40
  -6   0   1    0.30    1.30
   6   0  -1   -1.80    0.90
   5   0  -1   -0.50    1.30
   5   0  -1   -0.70    1.10
  -5   0   1    0.60    1.10
   4   0  -1    0.70    1.10
  -4   0   1    0.00    0.90
   4   0  -1    0.40    1.00
   3   0  -1   -1.20    0.90
   3   0  -1    0.50    0.90
   3   0  -1   -0.20    0.70
  -3   0   1   -0.30    0.50
   2   0  -1    1.10    0.80
   2   0  -1    1.00    1.00
  -2   0   1   -0.40    0.50
   2   0  -1   -0.40    0.50
   1   0  -1    0.70    0.50
  -1   0   1   -0.10    0.40
   1   0  -1    0.00    0.30
  -1   0   1    0.80    0.60
  -1   0   1    0.30    0.30
   1   0  -1   -0.30    0.40
   0   0  -1    0.70    0.20
   0   0  -1    0.30    0.20
   0   0   1    0.30    0.20
   0   0  -1    0.30    0.30
   0   0   1    0.30    0.20
   0   0   1    0.40    0.40
   0   0   1    0.20    0.20
   0   0   1    0.40    0.20
   1   0   1    0.30    0.40
  -1   0  -1    0.40    0.40
   1   0   1    0.30    0.30
  -1   0  -1   -0.10    0.30
   1   0   1   -0.50    0.50
  -1   0  -1    0.10    0.50
  -2   0  -1    1.60    0.60
   2   0   1   -0.40    0.60
  -2   0  -1   -0.10    0.50
  -2   0  -1    0.80    0.70
   3   0   1    0.00    0.90
  -3   0  -1    1.50    1.00
  -4   0  -1    0.70    1.00
   4   0   1    0.20    0.80
   4   0   1    0.30    1.00
   5   0   1   -1.80    0.70
   5   0   1    0.70    1.20
  -5   0  -1    0.20    0.80
   6   0   1    0.70    2.00
  -6   0  -1   -0.50    0.90
   6   0   1    0.20    1.20
   7   0   1    2.30    2.30
  -7   0  -1    0.20    1.30
   7   0   1   -0.20    1.30
  -8   0  -1   -0.80    1.50
   8   0   1    0.20    2.30
  -8   0  -1   -1.40    1.10
  -9   0  -1   -0.60    1.70
   9   0   1    1.10    2.10
  -9   0  -1    0.20    2.00
 -10   0  -1    4.00    2.90
 -10   0  -1   -0.40    2.10
  10   0   1   -0.30    2.30
  11   0   1   -3.30    2.00
  12   0   1    4.00    3.70
  13   0   1    1.50    3.50
  14   0   1   -5.20    4.40
  15   0   1    4.90    5.80
  15  -1  -1   13.60    6.40
  15   1  -1    1.70    5.80
  14  -1  -1   31.00    8.70
  14   1  -1   16.90    6.30
  13  -1  -1    8.20    5.70
  13   1  -1   23.00    6.80
  12  -1  -1   -1.20    2.50
 -12  -1   1   -0.70    2.70
  12   1  -1   -0.50    4.00
  11  -1  -1    5.60    5.20
  11  -1  -1    3.10    3.20
 -11  -1   1    7.10    3.70
  11   1  -1    6.00    3.80
  10  -1  -1   52.39    8.60
  10  -1  -1   54.69    7.10
 -10  -1   1   53.09    7.60
 -10   1   1   55.09    9.00
  10   1  -1   61.59    9.50
  10   1  -1   56.39    7.80
   9  -1  -1   37.40    6.90
   9  -1  -1   54.69    6.50
  -9   1   1   50.29    6.80
   9   1  -1   52.99    8.10
   9   1  -1   51.99    7.10
  -8  -1   1   18.50    3.90
   8  -1  -1   20.30    4.90
   8  -1  -1   14.30    3.30
  -8   1   1   23.30    4.40
   8   1  -1   16.10    4.30
   8   1  -1   16.60    4.00
   7  -1  -1   75.29    5.90
   7  -1  -1   73.59    8.30
  -7  -1   1   73.49    5.90
   7   1  -1   68.59    8.10
   7   1  -1   79.09    6.50
  -7   1   1   67.49    7.20
   6  -1  -1   46.20    5.90
  -6  -1   1   45.60    5.00
   6  -1  -1   34.70    4.60
   6   1  -1   37.50    4.80
   6   1  -1   46.00    6.10
  -6   1   1   46.10    5.30
  -5  -1   1   38.00    4.20
   5  -1  -1   48.20    5.60
   5  -1  -1   49.30    4.20
   5   1  -1   45.20    5.10
  -5   1   1   43.40    4.70
   5   1  -1   42.60    5.40
  -4  -1   1  180.88    7.90
   4  -1  -1  184.98    8.60
   4  -1  -1  161.08    8.80
   4   1  -1  192.28    9.10
  -4   1   1  191.18    8.60
   4   1  -1  187.78    9.30
   4   1  -1  197.68    8.40
   3  -1  -1  460.05   17.00
   3  -1  -1  495.45   17.10
  -3  -1   1  482.65   16.00
   3   1  -1  483.75   16.20
   3   1  -1  481.35   17.30
   3   1  -1  487.85   17.40
  -3   1   1  512.45   16.90
   2  -1  -1  655.83   20.80
   2  -1  -1  641.14   20.50
  -2  -1   1  617.14   19.30
  -2   1   1  605.64   20.10
   2   1  -1  656.53   20.80
   2   1  -1  617.64   19.50
   2   1  -1  641.04   21.00
  -1  -1   1  816.72   25.80
   1  -1  -1  832.42   25.10
   1  -1  -1  852.51   26.00
   1   1  -1  810.22   25.80
  -1   1   1  804.22   25.10
   1   1  -1  831.82   24.20
   0  -1   1  948.61   27.80
   0  -1  -1  856.51   27.60
   0  -1  -1  920.71   28.50
   0   1   1  903.51   27.70
   0   1  -1  908.71   27.80
   0   1   1  906.11   27.60
   0   1   1  946.01   27.20
   1  -1   1  793.42   23.50
  -1  -1  -1  801.52   24.80
  -1  -1  -1  712.53   23.90
   1  -1   1  780.32   24.40
  -1   1  -1  787.52   23.40
   1   1   1  804.22   23.70
   1   1   1  741.23   23.90
  -1   1  -1  782.12   23.20
  -2  -1  -1 2841.82   84.39
  -2  -1  -1 2873.41   84.89
   2  -1   1 2949.51   83.09
   2  -1   1 2979.10   85.19
   2   1   1 2967.60   84.59
  -2   1  -1 2729.63   83.69
  -2   1  -1 2924.81   83.09
  -3  -1  -1 2911.61   84.09
   3  -1   1 2859.81   84.69
   3  -1   1 2818.12   81.89
  -3  -1  -1 2858.41   83.89
   3   1   1 2948.91   84.49
  -3   1  -1 2718.63   83.39
  -3   1  -1 2821.12   81.89
   4  -1   1   30.60    4.10
   4  -1   1   31.00    2.30
  -4  -1  -1   34.10    3.90
  -4  -1  -1   38.90    4.20
  -4   1  -1   30.30    3.70
   4   1   1   28.10    3.80
   5  -1   1  191.28   10.30
  -5  -1  -1  176.88    9.00
  -5  -1  -1  189.68    9.30
   5  -1   1  179.88    7.40
  -5   1  -1  190.98    9.30
   5   1   1  161.58    9.40
  -6  -1  -1  241.38   11.70
   6  -1   1  242.98    9.50
   6  -1   1  215.18   12.20
  -6  -1  -1  239.08   11.20
   6   1   1  237.88   12.40
  -6   1  -1  222.18   11.30
  -7  -1  -1    6.90    2.50
  -7  -1  -1    8.80    2.90
   7  -1   1    5.80    2.80
   7  -1   1    9.40    2.20
  -7   1  -1    6.60    2.50
   7   1   1    8.80    3.30
  -8  -1  -1    8.80    3.30
  -8  -1  -1   13.50    3.40
   8  -1   1   18.90    4.70
   8  -1   1   12.30    2.60
   8   1   1    5.70    2.90
  -8   1  -1   13.50    3.80
   9  -1   1   32.90    6.80
  -9  -1  -1   52.79    7.40
  -9  -1  -1   52.19    6.60
  -9   1  -1   49.80    7.20
   9   1   1   54.59    8.50
  10  -1   1   12.30    4.50
 -10  -1  -1   23.30    5.10
  10   1   1   13.40    5.00
 -10   1  -1   15.20    4.60
  11  -1   1   44.30    9.20
 -11  -1  -1   38.80    6.90
  11   1   1   36.50    8.30
  12  -1   1   15.40    5.50
  12   1   1   11.00    6.20
  13  -1   1   10.70    6.30
  13   1   1   20.20    7.10
  14  -1   1  131.29   17.00
  14   1   1  112.69   15.70
  15  -1   1   69.09   13.40
  15   1   1   57.09   12.00
  15  -2  -1   27.30    9.30
  15   2  -1   37.30   10.00
  14  -2  -1    0.70    4.20
  14   2  -1   14.20    6.80
 -13  -2   1  103.29   12.90
  13  -2  -1  120.89   15.90
  13   2  -1  112.49   14.80
  12  -2  -1  212.68   16.40
 -12  -2   1  196.78   14.60
  12   2  -1  231.08   16.80
 -11  -2   1   80.69   10.50
  11  -2  -1   68.79   10.40
  11   2  -1   78.29   11.20
 -10  -2   1   36.80    6.90
  10  -2  -1   33.90    7.40
  10  -2  -1   32.00    5.60
 -10   2   1   45.60    7.20
  10   2  -1   26.80    6.70
   9  -2  -1    1.30    2.90
   9  -2  -1    1.80    2.10
  -9  -2   1   -2.80    2.20
  -9   2   1   -1.70    1.90
   9   2  -1   -0.30    2.70
   8  -2  -1    6.80    2.80
   8  -2  -1    2.30    2.30
  -8  -2   1    4.50    2.70
  -8   2   1    2.40    2.00
   8   2  -1    6.00    3.00
  -7  -2   1  142.59    9.90
   7  -2  -1  124.29    9.80
  -7  -2   1  147.99    8.60
   7  -2  -1  141.89    8.80
  -7   2   1  155.08    9.50
   7   2  -1  147.49   10.10
   6  -2  -1  290.07   12.50
  -6  -2   1  217.88   12.50
  -6  -2   1  237.78   11.10
   6  -2  -1  248.48   13.10
  -6   2   1  234.78   11.80
   6   2  -1  222.68   12.50
  -5  -2   1  252.87   11.00
  -5  -2   1  253.17   12.70
   5  -2  -1  262.57   12.80
   5  -2  -1  237.08   11.60
   5   2  -1  277.67   11.60
  -5   2   1  248.48   11.70
   4  -2  -1    1.00    1.30
   4  -2  -1    0.50    1.60
  -4  -2   1   -0.50    0.90
  -4  -2   1   -0.10    1.70
   4   2  -1   -0.90    1.00
   4   2  -1   -0.80    1.40
  -4   2   1    0.60    0.90
   3  -2  -1    1.60    1.50
   3  -2  -1    4.20    1.90
  -3  -2   1    6.60    2.20
  -3  -2   1    2.70    1.10
  -3   2   1    3.20    1.60
   3   2  -1    8.40    2.10
   3   2  -1    3.80    1.40
   2  -2  -1   48.00    5.00
  -2  -2   1   59.49    4.70
   2  -2  -1   61.79    4.40
  -2   2   1   55.89    3.90
   2   2  -1   52.39    3.50
   2   2  -1   47.60    3.90
   1  -2  -1  546.55   20.50
   1  -2  -1  563.04   19.40
  -1  -2   1  585.34   20.50
   1   2  -1  575.14   19.80
   1   2  -1  573.34   18.50
  -1   2   1  574.24   19.30
   0  -2  -1  109.89    5.80
   0  -2  -1  109.19    6.90
   0  -2   1  123.49    6.50
   0   2  -1  107.49    5.10
   0   2   1  116.59    5.90
   0   2  -1  118.69    6.20
   0   2   1  121.39    6.60
   0   2   1  107.69    5.60
   1  -2   1   88.99    5.40
  -1  -2  -1  100.69    5.40
  -1  -2  -1  105.39    6.50
   1  -2   1  104.59    6.10
   1   2   1  100.69    5.20
   1   2   1   93.39    5.40
  -1   2  -1   89.19    4.70
  -2  -2  -1  119.49    7.40
  -2  -2  -1  110.09    6.10
   2  -2   1  109.09    6.00
   2  -2   1  120.49    6.90
  -2   2  -1  114.79    5.60
   2   2   1  116.59    6.10
  -3  -2  -1   94.89    5.70
  -3  -2  -1   88.39    6.30
   3  -2   1   90.89    5.10
   3  -2   1   84.59    6.00
   3   2   1   84.29    5.50
  -3   2  -1   78.99    5.00
   4  -2   1  421.46   14.80
  -4  -2  -1  418.66   17.20
  -4  -2  -1  416.16   16.20
   4  -2   1  399.96   17.10
  -4   2  -1  425.16   15.80
   4   2   1  373.86   16.20
  -5  -2  -1 1140.09   38.30
  -5  -2  -1 1129.29   39.40
   5  -2   1 1152.88   36.30
   5  -2   1 1181.98   40.20
   5   2   1 1199.98   39.60
  -5   2  -1 1164.78   38.20
   6  -2   1 1636.34   54.09
  -6  -2  -1 1584.04   52.79
   6  -2   1 1631.54   49.40
  -6  -2  -1 1650.43   51.99
  -6   2  -1 1569.64   51.69
   6   2   1 1576.14   53.09
  -7  -2  -1    0.80    2.10
   7  -2   1   -0.40    1.20
   7  -2   1   -0.20    1.50
  -7  -2  -1   -0.90    1.60
  -7   2  -1    0.80    1.40
   7   2   1    1.30    1.80
  -8  -2  -1    0.30    2.30
  -8  -2  -1    1.20    2.50
   8  -2   1    1.00    1.50
   8  -2   1    5.60    3.10
  -8   2  -1    4.40    2.50
   8   2   1    4.00    2.80
  -9  -2  -1   21.90    5.10
   9  -2   1   20.00    6.20
  -9   2  -1   19.10    4.50
   9   2   1   18.30    5.50
 -10  -2  -1   32.90    6.50
  10  -2   1   27.60    6.50
  10   2   1   38.10    7.50
 -10   2  -1   29.20    5.90
  11  -2   1  289.27   18.80
 -11  -2  -1  265.37   16.20
 -11   2  -1  292.67   16.90
  11   2   1  249.38   17.70
  12  -2   1  234.28   17.90
  12   2   1  203.58   16.10
  13  -2   1   -1.00    4.30
  13   2   1    1.50    4.60
  14  -2   1   41.00   10.10
  14   2   1   69.79   12.00
  14  -3  -1   12.10    7.60
  14   3  -1    1.60    5.10
 -13  -3   1   19.00    6.60
  13  -3  -1   12.50    6.50
  13   3  -1   13.20    6.90
 -12  -3   1   22.70    7.10
  12  -3  -1   16.50    6.00
  12   3  -1   26.00    6.90
  11  -3  -1   40.00    8.20
 -11  -3   1   31.70    7.60
  11   3  -1   32.00    7.70
 -10  -3   1  169.28   13.30
  10  -3  -1  183.68   14.20
  10   3  -1  173.68   13.80
 -10   3   1  191.48   13.10
   9  -3  -1  498.95   22.00
  -9  -3   1  511.15   25.00
   9  -3  -1  490.15   24.80
  -9   3   1  543.05   23.60
   9   3  -1  543.55   25.20
   8  -3  -1  173.68   12.70
   8  -3  -1  206.38   11.90
  -8  -3   1  184.08   13.20
   8   3  -1  187.78   12.90
  -8   3   1  234.98   13.10
   7  -3  -1   -2.90    1.90
  -7  -3   1   -2.00    2.00
   7  -3  -1   -0.70    2.50
  -7   3   1    0.20    1.90
   7   3  -1    1.50    2.10
   6  -3  -1   42.90    5.90
  -6  -3   1   46.90    7.00
   6  -3  -1   34.70    5.90
   6   3  -1   49.20    7.00
  -6   3   1   35.80    5.10
   5  -3  -1    5.00    2.90
   5  -3  -1    4.30    2.20
  -5  -3   1    5.60    2.60
   5   3  -1    7.80    3.20
   5   3  -1    4.50    2.20
  -5   3   1    2.90    2.10
  -4  -3   1   52.89    6.90
   4  -3  -1   41.20    5.60
   4  -3  -1   45.90    6.10
  -4   3   1   39.70    5.00
   4   3  -1   58.49    6.50
   4   3  -1   40.70    4.70
   3  -3  -1   14.90    3.40
   3  -3  -1   19.60    3.90
  -3  -3   1   11.90    3.50
   3   3  -1   10.80    2.50
   3   3  -1   11.10    3.00
  -3   3   1   12.60    2.60
   2  -3  -1   15.00    3.20
  -2  -3   1   14.60    3.50
   2  -3  -1    6.30    2.60
   2   3  -1   12.30    2.50
   2   3  -1   19.80    3.70
  -2   3   1   12.40    2.60
  -1  -3   1   -1.10    1.50
   1  -3  -1   -2.50    1.20
   1  -3  -1    0.20    1.00
   1   3  -1    0.50    1.00
   1   3  -1    0.40    1.00
  -1   3   1    2.80    1.50
   1   3  -1   -0.10    1.10
   0  -3  -1   46.50    6.00
   0  -3   1   42.10    5.40
   0   3  -1   51.59    5.50
   0   3   1   50.99    4.30
   0   3  -1   43.10    4.40
   0   3   1   38.30    4.40
   0   3  -1   45.70    3.70
   1  -3   1   76.09    6.10
   1  -3   1   78.89    6.40
  -1  -3  -1   77.79    6.90
  -1  -3  -1   78.99    5.60
  -1   3  -1   86.19    5.20
   1   3   1   88.19    5.90
   1   3   1   85.79    5.80
  -2  -3  -1  558.94   20.60
  -2  -3  -1  566.04   23.10
   2  -3   1  576.74   22.20
   2  -3   1  521.75   21.30
   2   3   1  582.44   21.00
  -2   3  -1  586.94   20.20
   3  -3   1  222.38   10.90
   3  -3   1  213.98   11.70
  -3  -3  -1  230.68   12.60
  -3  -3  -1  227.38   10.70
  -3   3  -1  212.98   10.10
   3   3   1  211.48   10.80
   4  -3   1   12.10    3.70
  -4  -3  -1   21.70    3.70
  -4  -3  -1   15.70    4.20
   4  -3   1   21.90    3.70
   4   3   1   19.90    3.90
  -4   3  -1   19.10    3.40
   5  -3   1  255.87   14.10
  -5  -3  -1  271.07   14.70
  -5  -3  -1  265.27   12.60
   5  -3   1  258.97   11.70
   5   3   1  236.58   12.90
  -5   3  -1  256.87   12.40
  -6  -3  -1  204.78   11.20
   6  -3   1  203.08   10.10
   6  -3   1  170.18   11.90
  -6  -3  -1  193.18   12.50
  -6   3  -1  196.58   10.90
   6   3   1  197.98   11.80
   7  -3   1  236.48   11.30
  -7  -3  -1  257.97   14.80
   7  -3   1  207.38   13.90
   7   3   1  240.38   14.10
  -7   3  -1  240.08   13.10
   8  -3   1 1078.29   42.50
  -8  -3  -1 1096.89   41.80
  -8   3  -1 1123.69   40.10
   8   3   1 1108.09   41.60
  -9  -3  -1 1033.20   41.70
   9  -3   1 1096.09   43.50
  -9   3  -1 1067.79   40.50
   9   3   1 1177.48   42.90
 -10  -3  -1    3.40    3.60
  10  -3   1   14.40    5.40
 -10   3  -1    4.80    3.20
  10   3   1   18.30    5.70
  11  -3   1  140.29   15.80
 -11  -3  -1  165.48   13.60
  11   3   1  161.58   16.30
 -11   3  -1  178.28   13.20
  12  -3   1   58.59   10.80
 -12  -3  -1   73.59   11.10
  12   3   1   65.79   11.00
  13  -3   1    2.40    5.00
  13   3   1    2.70    4.30
  14  -3   1    1.90    5.80
  14   3   1   -6.70    2.40
  13  -4  -1   70.39   12.80
 -13  -4   1   77.39   12.80
  13   4  -1   69.49   12.80
  12  -4  -1   74.89   12.90
 -12  -4   1   97.39   14.30
  12   4  -1   74.19   12.20
  11  -4  -1   44.40    9.40
 -11  -4   1   20.70    7.00
  11   4  -1   16.50    5.80
  10  -4  -1   -2.70    3.50
 -10  -4   1    0.90    3.50
 -10   4   1   -1.60    3.20
  10   4  -1    3.20    4.20
   9  -4  -1   19.30    6.30
  -9  -4   1   40.40    8.10
  -9   4   1   29.00    6.20
   9   4  -1   41.50    8.00
   8  -4  -1   17.50    4.60
  -8  -4   1   19.10    5.70
   8  -4  -1   23.10    5.70
   8   4  -1   14.00    4.50
  -8   4   1    9.30    4.00
  -7  -4   1   20.30    5.40
   7  -4  -1   21.90    5.80
   7  -4  -1   23.20    5.30
  -7   4   1   23.60    5.20
   7   4  -1   24.40    5.50
   6  -4  -1  618.74   27.20
   6  -4  -1  611.54   25.80
  -6  -4   1  624.84   28.50
  -6   4   1  637.54   25.60
   6   4  -1  656.63   27.30
  -5  -4   1   15.00    4.60
   5  -4  -1   23.30    5.00
   5  -4  -1   21.50    5.00
  -5   4   1   20.10    4.20
   5   4  -1   18.40    4.40
   4  -4  -1   39.10    6.40
  -4  -4   1   54.19    8.00
   4  -4  -1   41.80    6.50
  -4   4   1   26.50    4.60
   4   4  -1   42.50    6.20
   3  -4  -1  110.89    8.90
  -3  -4   1   92.39   10.40
   3  -4  -1  130.69    9.30
   3   4  -1  125.69    8.80
   3   4  -1  128.89    8.10
  -3   4   1  117.79    8.00
   2  -4  -1   -0.40    2.10
  -2  -4   1    2.30    2.40
   2  -4  -1   10.00    3.30
   2   4  -1    6.00    2.20
  -2   4   1    2.80    1.80
   2   4  -1    5.40    2.10
   2   4  -1    2.60    2.30
  -1  -4   1  261.07   14.60
   1  -4  -1  282.07   13.80
   1  -4  -1  260.37   14.90
   1   4  -1  264.27   13.50
  -1   4   1  250.67   12.50
   1   4  -1  270.47   12.50
   1   4  -1  262.97   12.10
   0  -4   1   20.80    4.80
   0  -4  -1   18.30    4.70
   0   4   1   18.40    3.60
   0   4  -1   23.50    3.60
   0   4   1   18.80    3.70
   0   4  -1   22.10    4.20
   0   4  -1   15.50    3.30
   1  -4   1   12.50    3.30
   1  -4   1   12.00    3.80
  -1  -4  -1    8.30    3.60
   1   4   1   10.40    3.00
   1   4   1   13.20    3.20
  -1   4  -1   12.60    2.70
   2  -4   1  114.59    8.70
  -2  -4  -1  102.49    7.20
   2  -4   1  111.69    8.70
  -2  -4  -1  100.29   10.90
   2   4   1  116.69    8.10
   2   4   1  120.79    8.10
  -2   4  -1   95.99    6.80
   3  -4   1   12.20    3.60
  -3  -4  -1   11.10    3.70
  -3  -4  -1    7.10    3.50
   3  -4   1    6.50    2.70
   3   4   1   10.10    3.10
  -3   4  -1    4.70    2.20
   3   4   1    5.20    2.40
   4  -4   1   84.99    9.50
  -4  -4  -1   65.69    9.10
   4  -4   1   75.09    7.90
   4   4   1   76.29    8.10
  -4   4  -1   70.69    7.20
   5  -4   1  711.03   26.40
  -5  -4  -1  649.43   29.50
   5  -4   1  635.74   28.30
  -5   4  -1  696.13   26.30
   5   4   1  691.53   27.60
   6  -4   1  184.08   10.90
   6  -4   1  200.18   13.50
  -6  -4  -1  182.78   13.70
  -6   4  -1  194.98   11.60
   6   4   1  189.58   12.40
   7  -4   1   -1.30    3.10
  -7  -4  -1    0.10    2.20
   7  -4   1   -0.20    2.10
   7   4   1    1.00    2.20
  -7   4  -1    0.80    1.90
   8  -4   1   23.70    6.20
  -8  -4  -1   12.60    5.00
  -8   4  -1   15.00    4.30
   8   4   1   16.00    4.60
  -9  -4  -1   64.19   10.80
   9  -4   1   54.99    9.80
  -9   4  -1   59.49    8.70
   9   4   1   61.99    9.30
 -10  -4  -1   48.20    9.30
  10  -4   1   56.69   10.40
  10   4   1   57.49    9.70
 -10   4  -1   50.19    8.20
 -11  -4  -1   42.80    9.70
  11  -4   1   66.89   11.70
  11   4   1   41.80    8.60
 -11   4  -1   60.09    9.60
  12  -4   1  314.77   22.30
 -12  -4  -1  311.87   21.40
  12   4   1  268.27   19.40
  13  -4   1   -4.40    4.80
  13   4   1    5.30    4.40
  12  -5  -1    8.90    6.10
 -12  -5   1   20.20    8.10
  12   5  -1    6.50    6.00
  11  -5  -1    0.30    4.00
 -11  -5   1   -2.60    4.60
  11   5  -1    0.50    3.20
  10  -5  -1   29.80    8.10
 -10  -5   1   16.10    7.20
  10   5  -1   16.20    6.50
  -9  -5   1  113.89   15.40
   9  -5  -1  106.49   14.20
   9   5  -1  121.59   14.10
  -9   5   1  112.49   12.40
   8  -5  -1    0.00    3.80
  -8  -5   1   -0.90    3.70
  -8   5   1    3.20    3.60
   8   5  -1   -1.80    2.90
   7  -5  -1   35.60    6.90
   7  -5  -1   46.00    8.20
  -7  -5   1   45.40    9.40
  -7   5   1   35.40    6.60
   7   5  -1   21.80    5.70
   6  -5  -1   16.90    5.60
   6  -5  -1   18.10    5.10
  -6  -5   1   14.00    5.30
  -6   5   1   24.40    5.40
   6   5  -1   21.20    5.80
  -5  -5   1   18.40    6.10
   5  -5  -1   15.40    5.10
   5  -5  -1   26.90    6.10
  -5   5   1   33.50    5.70
   5   5  -1   15.90    4.70
   4  -5  -1   25.80    6.20
  -4  -5   1   23.60    6.30
   4  -5  -1   26.30    5.90
  -4   5   1   23.20    4.80
   4   5  -1   15.40    4.80
   3  -5  -1  515.05   23.60
  -3  -5   1  489.35   24.90
   3  -5  -1  504.95   24.40
  -3   5   1  510.05   21.80
   3   5  -1  532.25   23.30
   3   5  -1  492.15   21.40
   2  -5  -1    7.70    3.50
  -2  -5   1   13.20    4.60
   2  -5  -1   14.80    4.30
   2   5  -1   10.60    3.10
  -2   5   1    9.80    3.40
   2   5  -1   16.70    4.50
   1  -5  -1  171.58   12.90
   1  -5  -1  163.08   11.20
  -1  -5   1  134.19   11.40
   1   5  -1  155.48    9.70
   1   5  -1  142.29   10.60
  -1   5   1  159.58   10.20
   0  -5  -1  229.78   15.50
   0  -5   1  206.28   14.40
   0  -5   1  235.28   14.30
   0  -5  -1  234.18   13.80
   0   5   1  269.97   14.00
   0   5   1  249.08   13.30
   0   5  -1  238.98   13.90
   0   5  -1  258.07   12.80
  -1  -5  -1   16.50    5.10
   1  -5   1    9.20    3.80
   1  -5   1   -1.50    2.30
   1   5   1    8.90    3.40
   1   5   1    8.90    3.30
  -1   5  -1    6.90    2.60
   2  -5   1  476.45   22.30
  -2  -5  -1  402.56   22.50
   2  -5   1  400.16   20.80
  -2   5  -1  415.36   18.50
   2   5   1  431.46   20.00
   2   5   1  446.96   19.70
   3  -5   1   25.80    6.10
  -3  -5  -1   39.80    7.60
   3  -5   1   34.40    7.00
  -3   5  -1   29.00    5.10
   3   5   1   32.40    5.60
   3   5   1   41.90    6.60
   4  -5   1   42.50    7.10
   4  -5   1   26.00    6.40
  -4  -5  -1   42.50    8.10
   4   5   1   38.80    6.40
  -4   5  -1   33.10    5.60
   4   5   1   32.80    5.90
   5  -5   1   21.80    5.10
   5  -5   1   15.80    5.60
  -5  -5  -1   11.80    5.00
   5   5   1   14.10    4.40
  -5   5  -1    6.90    3.40
   6  -5   1   11.10    3.90
  -6  -5  -1    3.40    3.20
   6  -5   1    6.90    4.50
   6   5   1    4.30    3.10
  -6   5  -1    4.30    3.00
   7  -5   1   12.50    5.20
  -7  -5  -1   18.30    6.40
   7   5   1   16.70    4.90
  -7   5  -1    7.70    3.80
  -8  -5  -1    9.80    5.40
   8  -5   1   13.70    5.90
   8   5   1    5.00    3.50
  -8   5  -1   18.20    5.10
  -9  -5  -1   23.10    7.50
   9  -5   1   10.30    5.20
  -9   5  -1   21.50    5.70
   9   5   1    7.30    3.80
 -10  -5  -1   -2.20    4.40
  10  -5   1   -0.40    3.20
 -10   5  -1    2.10    3.30
  10   5   1    0.70    3.00
 -11  -5  -1    2.30    5.40
  11  -5   1   -4.40    3.30
  11   5   1   -0.30    4.10
 -12  -5  -1   77.39   13.50
  12  -5   1   44.40   10.20
  12   5   1   70.09   11.90
  10  -6  -1   21.60    7.30
 -10  -6   1   27.70    9.00
  10   6  -1   45.50   10.10
   9  -6  -1    2.30    5.30
  -9  -6   1    1.30    4.70
  -9   6   1    0.60    4.20
   9   6  -1   -2.70    3.50
   8  -6  -1    0.30    4.30
  -8  -6   1   -2.60    3.80
  -8   6   1   -4.10    2.80
   8   6  -1    5.00    4.60
  -7  -6   1   -0.30    4.50
   7  -6  -1   21.50    6.50
   7  -6  -1   12.90    5.10
  -7   6   1    7.10    4.50
   7   6  -1    5.90    4.10
   6  -6  -1   71.39   10.50
   6  -6  -1   45.70    9.00
  -6  -6   1   55.19   10.40
  -6   6   1   64.09    9.00
   6   6  -1   60.49    9.80
   5  -6  -1   33.80    7.70
   5  -6  -1   22.90    6.10
  -5  -6   1   11.30    4.80
   5   6  -1   19.30    5.20
  -5   6   1   25.30    6.10
   5   6  -1   24.00    6.10
   4  -6  -1   69.29   10.80
   4  -6  -1   83.29   11.40
  -4  -6   1   53.69   10.10
  -4   6   1   64.89    8.70
   4   6  -1   66.59    9.40
   4   6  -1   78.39    9.40
  -3  -6   1   10.90    5.50
   3  -6  -1   12.90    5.30
   3  -6  -1   13.10    5.60
   3   6  -1   11.70    4.00
   3   6  -1   17.10    5.00
  -3   6   1    9.80    3.90
   2  -6  -1   11.30    4.70
  -2  -6   1    4.60    4.10
   2  -6  -1   -0.40    3.50
  -2   6   1    5.90    3.00
   2   6  -1   13.70    3.90
   2   6  -1    0.40    2.90
   1  -6  -1  110.69   13.70
  -1  -6   1  104.99   13.70
   1  -6  -1  124.29   12.60
   1   6  -1  113.29   12.00
   1   6  -1  103.99    8.80
  -1   6   1  112.49    9.40
   0  -6   1  409.06   21.60
   0  -6   1  434.36   23.80
   0  -6  -1  370.46   20.30
   0  -6  -1  400.26   23.70
   0   6  -1  403.36   19.10
   0   6   1  425.56   20.10
   1  -6   1   63.59   10.30
  -1  -6  -1   38.50    8.30
   1  -6   1   39.90    7.80
   1   6   1   32.40    6.00
  -1   6  -1   57.29    7.40
   1   6   1   47.20    7.30
   2  -6   1   -2.20    2.00
   2  -6   1    5.90    3.90
  -2  -6  -1   -1.10    3.20
   2   6   1    5.60    3.50
  -2   6  -1    1.50    2.50
   2   6   1   -3.40    1.70
   3  -6   1  190.08   14.70
   3  -6   1  201.98   14.90
  -3  -6  -1  211.88   16.70
  -3   6  -1  216.08   12.90
   3   6   1  209.48   13.90
   3   6   1  203.98   13.70
   4  -6   1   -1.60    2.10
   4  -6   1    1.60    3.60
  -4  -6  -1   -1.10    2.70
   4   6   1    2.40    3.20
  -4   6  -1   -2.40    2.00
   4   6   1    2.10    3.20
   5  -6   1    7.80    5.00
   5  -6   1    1.30    3.60
  -5  -6  -1    3.60    4.30
  -5   6  -1   12.30    4.40
   5   6   1    5.70    4.20
   5   6   1   11.30    4.70
   6  -6   1   -2.70    2.20
  -6  -6  -1   -3.90    3.40
   6   6   1    2.30    2.60
   6   6   1    1.00    2.40
  -6   6  -1   -2.50    2.50
  -7  -6  -1    1.10    4.60
   7  -6   1    0.30    4.40
   7   6   1   12.50    5.10
   7   6   1    7.80    4.60
  -7   6  -1   19.50    5.50
  -8  -6  -1    2.70    4.00
   8  -6   1    3.50    5.20
  -8   6  -1   -3.30    3.10
   8   6   1    1.70    3.90
   9  -6   1   29.70    8.10
  -9  -6  -1   28.40    8.80
  -9   6  -1   10.60    5.20
   9   6   1   24.70    7.30
 -10  -6  -1    2.00    4.50
  10  -6   1    2.60    4.20
 -10   6  -1   -1.10    4.30
  10   6   1   -3.90    4.20
  -8  -7   1    5.10    6.80
   8  -7  -1    1.30    5.90
   8   7  -1   15.90    6.10
  -8   7   1    4.20    6.10
   8   7  -1   14.00    6.80
  -7  -7   1   45.10   11.80
   7  -7  -1   47.80   10.10
  -7   7   1   33.30    7.60
   7   7  -1   56.09   10.80
   7   7  -1   42.50    8.60
  -6  -7   1   -1.70    3.00
   6  -7  -1    1.90    4.30
   6  -7  -1   18.40    6.40
   6   7  -1   -2.50    2.70
   6   7  -1    1.90    3.40
  -6   7   1    6.90    4.40
   5  -7  -1    3.40    5.00
   5  -7  -1   -4.40    3.30
  -5  -7   1    6.70    5.80
   5   7  -1   -1.70    3.60
  -5   7   1   -0.10    3.60
   5   7  -1    3.20    3.60
  -4  -7   1   36.30   10.10
   4  -7  -1   43.30    9.10
   4  -7  -1   31.50    8.20
  -4   7   1   27.00    6.20
   4   7  -1   33.80    7.10
   4   7  -1   41.30    8.60
   3  -7  -1   35.10    8.60
  -3  -7   1   28.60    9.00
   3  -7  -1   50.89    9.90
   3   7  -1   53.19    9.00
   3   7  -1   45.20    7.70
  -3   7   1   39.90    7.60
  -2  -7   1   31.40    8.60
   2  -7  -1   22.20    6.40
   2  -7  -1   27.00    7.40
   2   7  -1   29.30    6.90
  -2   7   1   32.70    6.70
   2   7  -1   37.50    6.90
   1  -7  -1    1.70    3.90
   1  -7  -1   -1.20    2.90
  -1  -7   1   -0.90    3.00
  -1  -7   1   -1.40    3.30
  -1   7   1    0.70    3.30
   1   7  -1    1.90    2.80
   0  -7   1    6.80    3.90
   0  -7  -1    6.50    4.30
   0  -7  -1    7.90    5.80
   0  -7   1    2.10    4.50
   0   7  -1   11.90    4.40
   0   7   1    8.60    3.80
  -1  -7  -1   12.90    5.40
  -1  -7  -1    2.60    3.80
   1  -7   1   10.20    5.60
   1  -7   1    3.60    3.50
   1   7   1   -2.80    2.60
  -1   7  -1   -0.70    2.60
   2  -7   1    0.30    4.10
   2  -7   1   -1.40    3.50
  -2  -7  -1   -1.40    4.50
  -2   7  -1   -1.60    2.40
   2   7   1    6.60    4.10
   2   7   1   -0.70    3.10
   3  -7   1  355.86   22.30
   3  -7   1  345.27   21.70
  -3  -7  -1  359.06   24.70
   3   7   1  347.07   20.00
   3   7   1  351.66   20.70
  -3   7  -1  336.77   18.80
   4  -7   1   16.00    6.40
   4  -7   1   19.70    7.30
   4   7   1   14.00    4.80
  -4   7  -1    5.50    3.50
   4   7   1   14.60    5.60
   5  -7   1   -0.90    4.80
  -5  -7  -1    7.50    5.70
  -5   7  -1    3.40    3.60
   5   7   1    1.90    3.80
   5   7   1    5.70    4.60
   6  -7   1  153.88   17.70
  -6  -7  -1  176.48   20.70
   6   7   1  182.48   14.70
  -6   7  -1  164.58   13.60
   6   7   1  182.38   14.90
   7  -7   1   -3.10    4.50
  -7  -7  -1   -4.30    4.30
   7   7   1   -1.30    4.10
  -7   7  -1   -3.70    3.10
   7   7   1    1.40    4.20
   8  -7   1   -0.60    5.40
  -8  -7  -1    7.20    7.20
   8   7   1    5.70    5.60
   8   7   1    1.20    4.90
  -8   7  -1    1.10    4.00
  -4  -8   1   -1.20    3.80
   4  -8  -1   -0.80    3.40
   4  -8  -1    9.10    6.60
  -4   8   1    4.00    3.70
   4   8  -1    4.30    4.50
   4   8  -1   10.60    5.90
   3  -8  -1   -1.50    5.10
  -3  -8   1    6.10    4.90
  -3  -8   1   -5.80    3.80
   3  -8  -1    4.40    6.10
  -3   8   1    3.00    4.20
   3   8  -1   -0.20    3.80
   3   8  -1    0.50    3.20
  -2  -8   1    1.50    3.30
   2  -8  -1    0.00    4.60
   2  -8  -1    0.40    5.50
  -2  -8   1   -4.40    4.60
  -2   8   1    0.50    3.50
   2   8  -1    5.70    4.10
  -1  -8   1   -2.60    5.40
  -1  -8   1   -4.50    2.20
   1  -8  -1    3.10    5.10
   1  -8  -1   -9.10    4.40
  -1   8   1    0.20    3.90
   1   8  -1    4.20    3.80
   0  -8  -1   33.10    8.60
   0  -8  -1   34.50    9.90
   0  -8   1   20.00    7.80
   0  -8   1   27.60    8.00
   0   8  -1   20.10    6.40
   0   8   1   37.60    8.10
  -1  -8  -1    3.60    5.20
   1  -8   1    1.10    5.70
   1  -8   1    4.20    4.20
  -1  -8  -1    0.40    4.00
   1   8   1    6.30    4.30
  -1   8  -1    5.40    4.20
   2  -8   1    6.30    6.50
   2  -8   1    0.00    3.20
  -2  -8  -1   -5.50    3.70
  -2  -8  -1    5.30    7.30
  -2   8  -1    7.10    4.60
   2   8   1    2.60    3.30
   3  -8   1   -0.30    5.40
  -3  -8  -1    4.10    5.60
   3  -8   1   -2.30    4.80
  -3  -8  -1    2.30    5.90
   3   8   1    7.30    4.10
  -3   8  -1    5.00    4.30
   3   8   1    0.40    4.30
  -4  -8  -1   -0.40    6.80
   4  -8   1    9.30    7.30
   4   8   1    4.70    5.20
   4   8   1   -3.10    3.60
  -4   8  -1    1.90    3.80
  15   0  -2   -2.00    5.00
  14   0  -2   23.10    7.60
  13   0  -2   -0.50    3.00
  12   0  -2    2.30    3.30
  12   0  -2    7.00    3.70
  11   0  -2    7.20    3.60
  11   0  -2    7.90    4.10
  10   0  -2  393.46   21.50
  10   0  -2  454.35   20.20
   9   0  -2    8.90    3.80
   8   0  -2   76.79    8.70
   8   0  -2   69.79    7.60
  -8   0   2   78.69    7.80
  -7   0   2 2294.37   69.99
   7   0  -2 2188.08   70.59
   7   0  -2 2301.37   72.09
  -6   0   2   92.59    6.00
   6   0  -2   78.69    6.40
   6   0  -2   88.39    6.50
   5   0  -2  225.28   11.10
  -5   0   2  265.17   10.60
   5   0  -2  239.98   11.30
   4   0  -2  290.27   11.70
  -4   0   2  276.57   10.60
   4   0  -2  264.77   10.70
   4   0  -2  272.37   11.80
   3   0  -2    1.60    1.20
   3   0  -2    3.10    1.20
  -3   0   2    1.40    0.90
   3   0  -2    0.30    0.80
   2   0  -2    8.30    1.80
  -2   0   2    8.80    1.20
   2   0  -2    9.10    1.70
   2   0  -2    9.70    1.40
   1   0  -2 5943.71  180.38
   1   0  -2 6809.82  179.88
  -1   0   2 6081.09  178.68
   0   0   2  494.15   14.50
   0   0  -2  485.35   14.80
   0   0  -2  485.65   14.70
   0   0   2  483.05   14.60
   0   0  -2  515.05   15.80
   0   0   2  494.35   14.60
  -1   0  -2  245.58    8.20
   1   0   2  257.47    8.50
  -1   0  -2  239.78    8.80
   1   0   2  243.78    8.20
  -1   0  -2  238.18    8.40
  -2   0  -2   48.40    3.20
   2   0   2   50.19    3.40
  -2   0  -2   51.49    2.50
   2   0   2   49.00    2.40
  -3   0  -2  378.06   12.40
  -3   0  -2  385.56   14.10
  -3   0  -2  388.46   12.30
   3   0   2  396.16   14.50
   4   0   2   57.09    4.80
  -4   0  -2   58.59    4.50
  -4   0  -2   63.09    3.40
  -5   0  -2   27.80    2.90
   5   0   2   33.50    4.80
  -5   0  -2   31.60    4.20
   6   0   2   -2.00    1.60
  -6   0  -2    1.20    1.20
  -6   0  -2    0.20    1.00
   7   0   2    2.70    2.00
  -7   0  -2    1.30    1.40
  -7   0  -2    5.10    2.10
  -8   0  -2  110.99    6.60
  -8   0  -2   86.89    9.10
   8   0   2  104.59   10.90
   9   0   2  158.18   11.90
  -9   0  -2  149.49   10.60
  -9   0  -2  140.29    8.20
  10   0   2    0.10    2.90
 -10   0  -2    4.80    2.80
  11   0   2   84.49   11.90
  12   0   2   23.50    7.60
  13   0   2   -2.60    2.90
  14   0   2  180.68   20.30
  15  -1  -2    4.20    6.30
  15   1  -2    0.40    3.50
  14  -1  -2    2.80    5.30
  14   1  -2    5.40    5.10
 -13  -1   2   71.69   10.40
  13  -1  -2   49.90   10.00
  13   1  -2   60.79   10.90
  12  -1  -2    0.80    2.70
 -12  -1   2   -0.40    2.60
  12   1  -2    2.40    3.20
  12   1  -2    4.90    3.80
  11  -1  -2   24.00    6.30
  11  -1  -2   31.30    6.10
  11   1  -2   26.00    6.90
  11   1  -2   29.20    6.50
  10  -1  -2  236.58   13.50
  10  -1  -2  234.88   15.50
  10   1  -2  230.78   14.10
  10   1  -2  234.28   15.70
   9  -1  -2   -5.90    1.70
   9  -1  -2    0.70    1.90
   9   1  -2   -1.50    1.50
  -9   1   2    0.80    1.90
   9   1  -2    0.70    2.40
  -8  -1   2   42.20    5.60
   8  -1  -2   31.60    5.70
   8  -1  -2   43.20    5.90
   8   1  -2   46.40    6.50
  -8   1   2   32.10    5.00
   8   1  -2   24.90    5.30
   7  -1  -2  259.37   13.20
   7  -1  -2  276.87   14.30
  -7  -1   2  281.37   12.40
   7   1  -2  270.57   13.60
   7   1  -2  279.17   14.60
  -7   1   2  258.47   12.90
  -6  -1   2    0.30    1.10
   6  -1  -2    1.00    1.50
   6  -1  -2    2.80    1.70
   6   1  -2    1.70    1.70
   6   1  -2    0.00    1.60
  -6   1   2   -0.60    1.20
  -5  -1   2    8.20    1.90
   5  -1  -2    6.30    2.10
   5  -1  -2    5.50    2.20
  -5   1   2   13.60    2.70
   5   1  -2    9.30    2.50
   5   1  -2   11.90    2.40
   5   1  -2    6.50    2.50
   4  -1  -2 3250.67   95.09
  -4  -1   2 3097.79   92.49
   4  -1  -2 3131.99   94.39
   4   1  -2 3129.79   93.09
   4   1  -2 3292.67   95.29
   4   1  -2 3151.88   95.09
  -4   1   2 3256.47   93.99
   3  -1  -2  166.58    8.40
   3  -1  -2  178.48    7.80
   3   1  -2  157.68    7.90
  -3   1   2  177.38    7.70
   3   1  -2  169.38    8.30
   3   1  -2  183.18    7.00
   2  -1  -2  279.77   11.50
   2  -1  -2  295.17   10.50
  -2   1   2  295.77   10.70
   2   1  -2  301.67    9.40
   2   1  -2  284.97   11.40
   2   1  -2  280.77   10.90
   1  -1  -2  302.37    9.70
   1  -1  -2  293.47   10.40
   1  -1  -2  286.97   11.20
   1  -1  -2  285.87   10.70
  -1   1   2  283.37   10.20
   1   1  -2  283.77   10.70
  -1   1   2  288.37    9.60
   1   1  -2  293.07   10.50
   0  -1  -2  151.58    6.30
   0  -1  -2  150.48    7.00
   0  -1  -2  143.99    6.30
   0  -1  -2  144.79    5.20
   0   1  -2  151.78    6.40
   0   1  -2  149.09    6.10
   0   1   2  154.58    5.30
   0   1   2  145.39    6.20
   1  -1   2  103.09    4.20
   1  -1   2  114.69    5.40
  -1  -1  -2  103.49    5.20
   1  -1   2  102.49    4.30
  -1  -1  -2  106.49    5.70
  -1   1  -2  104.19    4.00
   1   1   2  107.09    4.50
   1   1   2   97.59    5.00
   2  -1   2 2421.66   72.59
  -2  -1  -2 2489.65   72.59
   2  -1   2 2392.66   69.59
  -2  -1  -2 2452.25   72.19
   2  -1   2 2471.15   69.79
  -2   1  -2 2417.06   71.09
   2   1   2 2451.25   71.79
  -3  -1  -2  166.88    7.90
   3  -1   2  167.68    8.30
  -3  -1  -2  149.09    7.60
  -3   1  -2  171.78    7.50
   3   1   2  166.08    7.80
  -4  -1  -2    3.00    1.60
  -4  -1  -2    1.90    1.50
   4  -1   2    3.60    0.60
   4  -1   2    2.30    2.00
  -4   1  -2    2.50    1.50
  -4   1  -2    4.50    0.70
   4   1   2    3.70    1.80
  -5  -1  -2  298.77   12.60
   5  -1   2  302.77   14.20
  -5  -1  -2  281.97   13.00
  -5   1  -2  288.67    9.70
   5   1   2  297.67   13.60
  -5   1  -2  322.27   13.20
   6  -1   2  191.48    7.10
  -6  -1  -2  168.38    9.30
  -6  -1  -2  191.18   10.30
   6  -1   2  189.08   11.10
  -6   1  -2  199.78   10.30
   6   1   2  181.38   10.70
  -7  -1  -2   12.10    3.10
  -7  -1  -2   20.00    4.20
   7  -1   2   12.20    3.90
  -7   1  -2    6.10    2.50
   7   1   2    8.40    3.20
   8  -1   2   70.39    9.00
  -8  -1  -2   87.49    9.10
  -8  -1  -2   83.39    6.80
   8   1   2   82.79    9.70
  -8   1  -2   74.69    4.60
  -8   1  -2   74.99    8.20
   9  -1   2    2.50    2.80
  -9  -1  -2    4.90    3.10
  -9  -1  -2    4.90    2.80
  -9   1  -2    1.20    1.80
   9   1   2    0.80    2.20
  10  -1   2   -1.10    2.20
 -10  -1  -2    1.10    2.40
  10   1   2   -2.50    3.00
 -10   1  -2   -0.80    2.70
  11  -1   2  124.89   14.70
  11   1   2  138.59   15.10
 -11   1  -2  135.59   13.50
  12  -1   2   18.20    6.10
  12   1   2   43.00    9.50
  13  -1   2    3.70    4.60
  13   1   2   -0.90    3.50
  14  -1   2  192.08   21.30
  14   1   2  274.77   20.90
  15  -2  -2   -2.60    3.60
  15   2  -2    1.80    5.50
  14  -2  -2    9.00    6.10
  14   2  -2   11.40    5.70
  13  -2  -2   35.90    8.60
 -13  -2   2   46.30    9.40
  13   2  -2   42.90    9.10
 -12  -2   2    4.20    4.20
  12  -2  -2    2.20    4.40
  12   2  -2   -0.70    4.00
  11  -2  -2    1.30    3.10
  11  -2  -2    3.20    3.00
 -11  -2   2    0.10    3.30
  11   2  -2    1.20    3.60
  10  -2  -2    0.20    2.40
  10  -2  -2   -1.10    3.10
 -10  -2   2   -1.40    2.70
  10   2  -2   -0.70    2.90
   9  -2  -2    6.80    4.30
  -9  -2   2    8.10    3.60
   9  -2  -2    6.90    3.20
   9   2  -2    5.60    3.60
  -9   2   2   13.40    3.80
  -8  -2   2   -1.10    2.00
   8  -2  -2    0.10    1.90
   8  -2  -2    1.90    2.20
  -8   2   2    1.20    2.10
   8   2  -2   -0.20    1.70
   7  -2  -2   62.69    7.70
  -7  -2   2   56.69    7.30
   7  -2  -2   59.29    7.20
   7   2  -2   65.39    7.80
   7   2  -2   66.89    8.00
  -7   2   2   60.09    6.70
   6  -2  -2    5.30    2.90
   6  -2  -2   10.00    3.00
  -6  -2   2   10.20    3.40
  -6  -2   2   11.70    2.70
   6   2  -2    9.50    3.30
  -6   2   2    8.60    2.70
   6   2  -2    5.30    2.20
   6   2  -2   11.10    3.50
  -5  -2   2   36.00    5.40
   5  -2  -2   35.80    5.10
   5  -2  -2   30.80    4.70
   5   2  -2   31.80    4.90
   5   2  -2   43.50    4.60
   5   2  -2   33.90    5.20
  -5   2   2   35.20    4.50
   4  -2  -2  415.16   16.80
   4  -2  -2  399.46   16.20
  -4  -2   2  410.66   17.20
   4   2  -2  389.26   17.00
  -4   2   2  414.46   15.90
   4   2  -2  410.26   14.90
   4   2  -2  396.66   16.60
  -3  -2   2   20.40    3.60
   3  -2  -2   18.40    3.30
   3  -2  -2   18.90    3.10
   3   2  -2   17.60    2.30
  -3   2   2   11.60    2.30
   3   2  -2    9.80    2.40
   2  -2  -2   41.60    4.10
  -2  -2   2   40.50    4.70
   2  -2  -2   43.20    5.00
   2   2  -2   42.10    2.80
   2   2  -2   44.40    4.60
  -2   2   2   43.50    3.60
   1  -2  -2 1512.35   45.60
  -1  -2   2 1506.85   47.00
   1  -2  -2 1493.95   47.80
  -1   2   2 1454.55   46.00
   1   2  -2 1554.24   46.80
   0  -2  -2   64.89    5.20
   0  -2   2   67.29    4.70
   0  -2  -2   70.89    4.70
   0   2   2   66.89    4.00
   0   2  -2   66.99    3.30
   0   2   2   77.59    4.80
   0   2  -2   62.99    4.60
   1  -2   2    2.90    1.50
  -1  -2  -2    1.80    1.50
  -1  -2  -2    7.40    1.90
   1  -2   2    3.30    1.40
   1   2   2    4.50    1.70
   1   2   2    4.90    1.40
  -1   2  -2    2.90    1.00
   2  -2   2   36.10    3.10
  -2  -2  -2   39.80    5.10
  -2  -2  -2   37.80    4.20
   2  -2   2   35.10    4.40
   2   2   2   33.90    3.60
  -2   2  -2   34.60    2.80
   3  -2   2  128.89    6.10
  -3  -2  -2  138.29    8.30
   3  -2   2  131.79    8.10
  -3  -2  -2  148.99    7.80
  -3   2  -2  131.59    6.60
   3   2   2  137.29    7.20
   4  -2   2   81.99    4.30
   4  -2   2   80.59    6.50
  -4  -2  -2   79.89    5.80
  -4  -2  -2   86.49    6.60
  -4   2  -2   86.89    5.60
   4   2   2   92.29    6.30
   5  -2   2  142.59    6.30
   5  -2   2  148.19    9.70
  -5  -2  -2  148.09    9.30
  -5  -2  -2  146.69    8.80
  -5   2  -2  157.28    8.60
   5   2   2  153.38    9.20
   6  -2   2   62.49    7.90
   6  -2   2   68.49    3.90
  -6  -2  -2   64.89    7.40
  -6  -2  -2   54.59    6.60
  -6   2  -2   65.39    6.80
   6   2   2   80.99    8.30
   7  -2   2    8.90    1.70
   7  -2   2    4.20    3.10
  -7  -2  -2   13.90    4.00
  -7  -2  -2    9.10    3.30
   7   2   2    5.30    3.30
  -7   2  -2    6.50    2.60
  -8  -2  -2  330.47   16.70
  -8  -2  -2  330.47   16.60
   8  -2   2  323.27   18.00
   8   2   2  335.07   17.60
  -8   2  -2  336.27   16.50
   9  -2   2    8.60    4.10
  -9  -2  -2    3.60    3.20
  -9   2  -2   12.20    3.80
   9   2   2    6.70    3.30
  10  -2   2   13.90    4.90
 -10  -2  -2   22.70    5.60
  10   2   2   24.20    6.10
 -10   2  -2   18.30    4.80
  11  -2   2  190.08   15.50
 -11  -2  -2  237.28   17.00
  11   2   2  192.98   14.80
 -11   2  -2  163.98   12.80
  12  -2   2   -2.80    3.70
  12   2   2    4.00    5.00
  13  -2   2   12.80    5.80
  13   2   2   10.60    5.40
  14  -2   2    0.20    5.60
  14   2   2    3.10    5.80
 -14  -3   2    2.70    4.90
  14  -3  -2    6.40    4.90
  14   3  -2    4.60    4.20
  13  -3  -2   -3.30    4.50
 -13  -3   2    1.80    4.20
  13   3  -2    0.80    3.40
  12  -3  -2   -1.50    4.00
 -12  -3   2    0.40    3.90
  12   3  -2    3.60    3.70
 -11  -3   2   -0.20    3.20
  11  -3  -2   -1.30    2.60
  11   3  -2   -2.00    2.20
  10  -3  -2   25.80    5.70
 -10  -3   2   30.20    7.20
  10  -3  -2   26.20    6.50
  10   3  -2   24.70    6.60
   9  -3  -2   42.10    6.90
  -9  -3   2   33.80    7.20
   9  -3  -2   37.20    7.20
  -9   3   2   39.10    6.60
   9   3  -2   43.20    7.60
   8  -3  -2   -1.30    2.00
  -8  -3   2   -1.60    1.60
   8  -3  -2    1.30    2.40
  -8   3   2    0.00    1.60
   8   3  -2   -2.20    2.40
   7  -3  -2   32.30    5.60
  -7  -3   2   34.70    6.50
   7  -3  -2   24.30    5.50
  -7   3   2   19.00    4.20
   7   3  -2   41.70    6.70
   6  -3  -2    3.20    2.50
   6  -3  -2   -0.30    2.00
  -6  -3   2    2.50    2.20
   6   3  -2    1.20    2.40
  -6   3   2    2.60    2.40
   5  -3  -2   17.80    4.20
  -5  -3   2   24.60    5.00
   5  -3  -2   20.60    4.40
  -5   3   2   21.30    3.90
   5   3  -2   20.40    3.60
   5   3  -2   22.90    4.60
   4  -3  -2   16.30    3.60
   4  -3  -2   24.10    4.30
  -4  -3   2   24.30    4.80
   4   3  -2   22.00    3.30
  -4   3   2   17.20    3.40
   4   3  -2   20.40    4.00
   3  -3  -2   22.70    4.20
  -3  -3   2   21.00    4.40
   3  -3  -2   27.40    4.40
   3   3  -2   19.70    3.90
  -3   3   2   18.90    3.30
   3   3  -2   20.60    3.10
   2  -3  -2   81.59    5.90
  -2  -3   2   64.09    7.10
   2  -3  -2   75.69    6.50
   2   3  -2   75.29    4.80
   2   3  -2   74.99    6.00
  -2   3   2   75.09    5.50
  -1  -3   2   71.69    6.30
   1  -3  -2   85.89    5.80
   1  -3  -2   68.19    7.80
  -1   3   2   76.99    5.60
   1   3  -2   83.09    6.10
   1   3  -2   82.09    4.90
   0  -3  -2   18.70    3.30
   0  -3   2   17.30    3.50
   0  -3  -2   19.70    4.20
   0   3  -2   21.70    2.70
   0   3  -2   18.10    3.40
   0   3   2   19.10    3.20
   0   3   2   21.00    3.20
   1  -3   2  151.48    8.70
  -1  -3  -2  148.19    8.30
  -1  -3  -2  155.78    9.90
   1  -3   2  143.19    8.80
   1   3   2  143.49    7.70
   1   3   2  141.49    8.20
  -1   3  -2  137.29    6.90
  -2  -3  -2   -0.80    0.80
   2  -3   2    2.20    1.70
   2  -3   2    5.30    2.00
  -2  -3  -2    0.90    2.20
  -2   3  -2    0.70    1.00
   2   3   2   -1.00    0.90
   2   3   2    2.20    1.50
  -3  -3  -2   27.70    5.20
   3  -3   2   22.70    3.70
  -3  -3  -2   31.50    4.50
   3  -3   2   29.90    4.90
  -3   3  -2   33.00    3.90
   3   3   2   29.00    4.20
  -4  -3  -2   36.30    6.00
   4  -3   2   35.20    5.50
   4  -3   2   32.30    4.20
  -4  -3  -2   41.60    5.50
   4   3   2   36.40    4.90
  -4   3  -2   37.10    4.40
  -5  -3  -2   14.60    4.20
   5  -3   2    9.10    2.30
   5  -3   2   13.90    3.80
  -5  -3  -2    3.80    2.40
  -5   3  -2   11.90    2.90
   5   3   2    6.80    2.80
   6  -3   2    3.30    2.50
  -6  -3  -2    3.80    2.70
   6  -3   2    5.30    2.00
  -6  -3  -2    1.80    2.00
  -6   3  -2    4.60    2.40
   6   3   2    1.40    2.20
   7  -3   2   60.39    8.90
  -7  -3  -2   71.59    9.40
  -7   3  -2   66.39    7.60
   7   3   2   66.29    8.20
  -8  -3  -2   17.40    5.20
   8  -3   2   17.20    5.10
  -8   3  -2   20.90    4.80
   8   3   2   19.50    4.80
   9  -3   2   56.89    9.70
  -9  -3  -2   55.69    8.90
  -9   3  -2   69.69    8.60
   9   3   2   58.99    9.00
 -10  -3  -2    3.90    4.30
  10  -3   2   -0.10    2.60
 -10   3  -2    4.20    3.40
  10   3   2    1.50    3.50
 -11  -3  -2   44.50    8.70
  11  -3   2   38.90    8.80
  11   3   2   45.80    8.70
 -11   3  -2   52.29    8.80
  12  -3   2    8.10    5.70
  12   3   2   18.40    6.50
  13  -3   2    1.70    5.50
  13   3   2    1.00    5.10
  13  -4  -2  116.49   16.20
 -13  -4   2   89.59   14.20
  13   4  -2  135.99   16.50
  12  -4  -2   43.30   10.10
 -12  -4   2   49.90   10.80
  12   4  -2   44.10    9.30
 -11  -4   2   -0.90    2.70
  11  -4  -2    3.60    4.40
  11   4  -2    1.90    4.20
 -10  -4   2   10.50    5.50
  10  -4  -2    3.90    4.50
  10   4  -2    5.00    3.90
  -9  -4   2    1.70    2.70
   9  -4  -2    8.30    4.20
   9  -4  -2    2.00    4.10
   9   4  -2    1.60    3.50
  -9   4   2    1.40    3.00
   8  -4  -2    2.10    2.80
  -8  -4   2   -1.40    1.90
   8  -4  -2    1.80    2.80
  -8   4   2   -0.80    2.40
   8   4  -2    1.80    3.20
   7  -4  -2   48.20    8.00
  -7  -4   2   64.39    9.60
   7  -4  -2   53.09    7.80
   7   4  -2   93.29   10.40
  -7   4   2   62.79    7.80
   6  -4  -2   85.59   10.10
   6  -4  -2   91.29   10.00
  -6  -4   2   94.29   11.40
  -6   4   2  104.19    8.40
   6   4  -2   97.19   10.50
   5  -4  -2  130.09    9.90
   5  -4  -2  112.69    9.30
  -5  -4   2  116.79   10.10
   5   4  -2  118.89    9.60
  -5   4   2  119.59    8.60
  -4  -4   2   85.69    9.90
   4  -4  -2   95.69    9.90
   4  -4  -2   81.39    9.00
   4   4  -2   69.99    8.20
  -4   4   2   71.39    7.50
  -3  -4   2    5.80    2.90
   3  -4  -2   11.50    3.80
   3  -4  -2    1.70    2.30
  -3   4   2    4.80    2.20
   3   4  -2    4.50    2.10
   3   4  -2    5.30    2.50
   2  -4  -2   87.39    7.20
   2  -4  -2   90.29    9.90
  -2  -4   2   87.09    9.60
  -2   4   2  104.29    7.20
   2   4  -2   84.49    7.20
   2   4  -2   83.79    6.10
   1  -4  -2  210.28   13.10
   1  -4  -2  199.68   11.00
  -1  -4   2  220.28   12.90
   1   4  -2  189.78   11.50
  -1   4   2  200.88   10.90
   1   4  -2  204.08   10.10
   1   4  -2  198.98    9.80
   0  -4  -2    5.30    2.90
   0  -4   2    8.30    3.30
   0   4  -2    2.80    1.90
   0   4  -2    5.00    2.70
   0   4   2    4.50    2.30
   0   4  -2    5.70    1.90
   0   4   2    4.90    2.40
   1  -4   2   75.49    8.30
   1  -4   2   61.79    7.50
  -1  -4  -2   61.19    8.40
  -1   4  -2   70.69    5.40
   1   4   2   77.29    7.70
   1   4   2   63.89    6.60
  -2  -4  -2   35.30    5.20
   2  -4   2   39.70    6.10
   2  -4   2   34.40    5.90
  -2  -4  -2   32.40    6.30
   2   4   2   30.60    4.90
  -2   4  -2   25.40    3.80
   2   4   2   22.50    4.20
  -3  -4  -2    6.90    2.90
  -3  -4  -2    9.20    4.10
   3  -4   2    5.50    2.80
   3  -4   2    5.50    2.70
   3   4   2    4.90    2.40
   3   4   2    5.90    2.50
  -3   4  -2    2.00    1.70
   4  -4   2   65.29    7.10
   4  -4   2   50.69    7.80
  -4  -4  -2   58.19    8.70
  -4   4  -2   56.59    6.40
   4   4   2   61.19    7.10
   5  -4   2    3.80    2.50
   5  -4   2    4.50    3.50
  -5  -4  -2    4.50    3.10
   5   4   2    3.30    2.70
  -5   4  -2    4.80    2.50
   6  -4   2   17.00    3.70
  -6  -4  -2   14.50    5.20
   6  -4   2   10.70    4.90
   6   4   2   20.80    4.90
  -6   4  -2   17.20    4.00
   7  -4   2    2.60    2.60
  -7  -4  -2   13.00    5.10
  -7   4  -2    0.80    2.10
   7   4   2    0.10    1.90
   8  -4   2    7.00    4.20
  -8  -4  -2   12.50    5.30
  -8   4  -2   10.30    3.50
   8   4   2   13.40    4.70
  -9  -4  -2    2.00    4.40
   9  -4   2    4.50    3.60
   9   4   2    0.20    2.10
  -9   4  -2    4.60    3.40
  10  -4   2   22.60    7.70
 -10  -4  -2   12.00    5.70
  10   4   2   21.10    6.20
 -10   4  -2   16.20    5.40
 -11  -4  -2  112.89   14.70
  11  -4   2   97.09   14.20
 -11   4  -2  104.29   12.60
  11   4   2   78.29   11.40
  12  -4   2   56.09   11.50
 -12  -4  -2   44.70   11.50
  12   4   2   63.59   11.00
  13  -4   2   -0.80    5.50
  13   4   2    0.30    4.70
  12  -5  -2   10.50    6.40
 -12  -5   2   15.50    8.00
  12   5  -2   17.60    6.50
  11  -5  -2    3.80    5.80
 -11  -5   2   -3.30    2.60
  11   5  -2    6.90    5.10
  10  -5  -2   69.59   11.90
 -10  -5   2   69.89   12.50
  10   5  -2   87.19   12.00
  -9  -5   2   54.29   10.40
   9  -5  -2   77.29   11.60
   9   5  -2   55.69    9.50
  -8  -5   2   38.10    8.90
   8  -5  -2   41.90    8.50
   8  -5  -2   34.90    7.50
  -8   5   2   40.00    7.40
   8   5  -2   22.30    5.90
   7  -5  -2   73.59   10.00
   7  -5  -2   64.99   10.00
  -7  -5   2   72.09   10.90
   7   5  -2   75.19   10.70
  -7   5   2   64.59    8.50
   6  -5  -2   -3.20    2.30
   6  -5  -2    1.70    2.50
  -6  -5   2    4.50    3.50
  -6   5   2    0.30    1.80
   6   5  -2    0.90    2.30
   5  -5  -2   10.30    4.60
   5  -5  -2   11.70    4.20
  -5  -5   2   10.60    4.50
  -5   5   2   14.90    4.40
   5   5  -2   11.80    4.20
  -4  -5   2  495.95   25.20
   4  -5  -2  517.65   23.60
   4  -5  -2  468.45   23.70
   4   5  -2  494.45   23.30
  -4   5   2  518.85   22.40
   3  -5  -2   93.49   11.10
   3  -5  -2   78.59    9.30
  -3  -5   2  109.69   12.40
   3   5  -2   84.69    9.80
   3   5  -2   91.39    7.30
  -3   5   2   93.29    9.30
   2  -5  -2   72.09   10.20
   2  -5  -2   89.39    9.50
  -2  -5   2   75.09   10.40
   2   5  -2   83.89    9.60
  -2   5   2   88.19    8.80
   2   5  -2   83.99    6.80
   1  -5  -2    1.60    3.20
  -1  -5   2    4.60    3.10
   1  -5  -2    0.30    1.70
  -1   5   2   -0.80    2.00
   1   5  -2    5.00    2.30
   1   5  -2   -0.40    1.70
   0  -5  -2   -0.80    2.20
   0  -5   2    3.40    2.50
   0  -5   2    0.00    2.90
   0  -5  -2    1.70    2.40
   0   5  -2    6.70    3.00
   0   5   2    0.00    2.30
   0   5  -2    5.50    2.30
   0   5   2    7.20    3.10
   1  -5   2    2.90    3.10
   1  -5   2    7.40    3.60
  -1  -5  -2   12.00    4.60
  -1   5  -2    9.50    2.90
   1   5   2   17.80    4.20
   1   5   2    8.60    3.40
  -2  -5  -2   26.90    6.70
   2  -5   2   29.70    6.20
   2  -5   2   17.60    5.30
  -2   5  -2   18.60    3.70
   2   5   2   22.60    4.80
   2   5   2   11.50    3.70
  -3  -5  -2    2.50    2.90
   3  -5   2   -2.70    2.20
   3  -5   2   -1.10    2.50
   3   5   2    0.00    2.30
  -3   5  -2    0.70    1.80
   3   5   2    0.10    2.20
   4  -5   2   12.80    5.10
   4  -5   2   13.40    4.30
  -4  -5  -2    0.90    2.90
   4   5   2   16.50    4.10
  -4   5  -2   12.00    3.40
   4   5   2    6.20    3.30
   5  -5   2    4.20    3.00
   5  -5   2    4.00    4.10
  -5  -5  -2   -2.30    2.00
   5   5   2    3.70    3.20
   5   5   2    9.50    3.90
  -5   5  -2    5.40    2.80
  -6  -5  -2   10.80    5.00
   6  -5   2   11.20    5.10
  -6   5  -2    4.70    3.00
   6   5   2   13.40    4.80
   7  -5   2    6.50    4.20
  -7  -5  -2    6.10    4.30
  -7   5  -2    4.10    3.10
   7   5   2    1.80    2.70
   8  -5   2   -1.30    3.70
  -8   5  -2   16.60    4.90
   8   5   2   10.70    4.60
   9  -5   2   17.20    7.00
  -9  -5  -2   29.60    8.30
  -9   5  -2   35.10    7.10
   9   5   2   39.00    8.20
 -10  -5  -2    0.40    5.20
  10  -5   2    4.80    4.90
 -10   5  -2   -2.80    1.90
  10   5   2   -0.90    2.50
 -11  -5  -2   40.60    9.70
  11  -5   2   34.60    9.20
 -11   5  -2   20.10    6.70
  11   5   2   21.90    7.20
 -10  -6   2   59.39   12.10
  10  -6  -2   37.70   10.30
  10   6  -2   53.49   10.20
   9  -6  -2   -2.10    4.10
  -9  -6   2   -2.10    4.50
   9   6  -2   -2.70    2.40
   8  -6  -2    3.50    4.30
  -8  -6   2    9.90    5.70
  -8   6   2   12.70    5.40
   8   6  -2   10.70    4.90
   7  -6  -2  284.67   19.50
   7  -6  -2  271.37   18.60
  -7  -6   2  267.47   20.20
   7   6  -2  300.87   19.60
  -7   6   2  312.97   18.10
  -6  -6   2   15.30    6.60
   6  -6  -2   30.80    7.50
   6  -6  -2   34.60    8.10
  -6   6   2   33.80    6.80
   6   6  -2   27.60    6.80
  -5  -6   2    1.70    2.80
   5  -6  -2    8.40    4.80
   5  -6  -2   12.50    5.50
   5   6  -2    4.50    3.30
  -5   6   2   12.90    4.70
   5   6  -2   -2.60    2.90
  -4  -6   2   15.20    5.70
   4  -6  -2    6.60    3.80
   4  -6  -2   14.00    5.00
   4   6  -2    9.40    4.80
   4   6  -2   15.90    4.50
  -4   6   2   10.70    4.20
   3  -6  -2    0.40    3.40
   3  -6  -2    2.80    4.00
  -3  -6   2   -1.70    2.00
  -3   6   2    4.40    3.20
   3   6  -2    2.40    2.50
   3   6  -2    0.10    2.60
  -2  -6   2    9.60    5.10
   2  -6  -2   10.60    4.40
   2  -6  -2   16.00    6.00
   2   6  -2   19.90    4.60
   2   6  -2   29.50    6.40
  -2   6   2   12.80    4.40
  -1  -6   2  181.38   14.70
   1  -6  -2  191.98   15.60
   1  -6  -2  190.28   13.60
   1   6  -2  219.18   14.60
   1   6  -2  205.08   12.40
  -1   6   2  235.78   14.00
   0  -6  -2  120.99   12.20
   0  -6   2  124.49   13.30
   0  -6  -2  105.69   14.10
   0  -6   2  149.39   15.60
   0   6   2  119.09   11.90
   0   6  -2  103.49    8.60
   1  -6   2   29.60    7.40
  -1  -6  -2   31.40    7.90
   1  -6   2   43.50    8.40
   1   6   2   44.00    7.20
   1   6   2   30.10    6.20
  -1   6  -2   33.40    5.50
   2  -6   2    0.90    3.70
  -2  -6  -2    6.30    4.90
   2  -6   2    3.40    4.30
   2   6   2    4.40    2.90
  -2   6  -2    0.30    2.10
   2   6   2   -0.90    2.40
  -3  -6  -2    0.50    2.50
   3  -6   2   12.20    5.30
   3  -6   2   11.10    4.70
  -3   6  -2    9.30    3.40
   3   6   2    5.20    3.40
   3   6   2   11.80    4.60
  -4  -6  -2   -0.30    2.70
   4  -6   2   -0.30    3.20
   4  -6   2    4.80    4.00
   4   6   2    0.10    2.10
  -4   6  -2   -0.20    2.20
   4   6   2   -4.10    2.80
   5  -6   2    4.60    4.60
  -5  -6  -2    0.60    3.50
  -5   6  -2   -2.20    1.80
   5   6   2    0.30    3.10
   5   6   2    0.80    2.30
  -6  -6  -2   11.00    6.50
   6  -6   2    9.10    4.80
  -6   6  -2    8.30    4.10
   6   6   2   -0.10    2.20
   6   6   2    6.40    3.90
  -7  -6  -2    9.00    5.50
   7  -6   2    5.30    4.70
  -7   6  -2    3.00    3.90
   7   6   2   -1.50    3.60
   7   6   2    4.80    3.30
   8  -6   2   16.10    7.00
  -8  -6  -2    8.50    5.40
   8   6   2   17.40    5.90
   8   6   2    5.00    3.70
  -8   6  -2   16.70    5.60
  -9  -6  -2   21.60    8.10
   9  -6   2   19.90    8.10
  -9   6  -2   10.00    5.10
   9   6   2   21.70    7.10
  10  -6   2    0.80    4.60
 -10  -6  -2    3.40    6.10
  10   6   2    0.40    4.00
 -10   6  -2   -5.10    3.80
  -8  -7   2    4.20    4.80
   8  -7  -2    0.60    5.20
   8   7  -2   -3.90    3.50
   8   7  -2   -1.80    4.70
  -7  -7   2    1.90    3.80
   7  -7  -2    4.70    5.80
   7   7  -2    3.10    3.70
   7   7  -2    6.60    4.60
   6  -7  -2    7.90    5.40
   6  -7  -2    7.20    5.60
  -6  -7   2   -1.00    4.90
   6   7  -2    4.10    4.90
  -6   7   2    1.50    3.70
   6   7  -2    5.20    4.00
  -5  -7   2    5.90    5.90
   5  -7  -2   13.20    5.10
   5  -7  -2   13.60    6.60
  -5   7   2    9.40    5.20
   5   7  -2   15.70    5.20
   5   7  -2   24.60    6.70
  -4  -7   2   58.29   11.50
   4  -7  -2   53.49   10.30
   4  -7  -2   76.99   12.60
   4   7  -2   70.59   11.10
  -4   7   2   77.39   10.70
   4   7  -2   77.29    9.90
   3  -7  -2   30.10    7.50
   3  -7  -2   39.50    9.60
  -3  -7   2   38.90    9.30
  -3   7   2   33.30    7.00
   3   7  -2   24.70    6.90
   3   7  -2   15.60    4.60
   2  -7  -2    9.50    5.80
  -2  -7   2    3.50    5.40
   2  -7  -2   -0.50    4.00
  -2   7   2    3.10    3.80
   2   7  -2    4.00    4.20
   2   7  -2    4.70    3.40
   1  -7  -2   19.90    5.70
  -1  -7   2   21.70    7.00
  -1  -7   2   19.00    6.80
   1  -7  -2   27.60    8.90
   1   7  -2   22.30    5.40
  -1   7   2   14.60    5.10
   0  -7   2   -2.10    2.20
   0  -7   2   -3.40    4.00
   0  -7  -2    3.60    4.30
   0  -7  -2    7.00    5.00
   0   7   2    1.40    3.60
   0   7  -2   -1.80    2.10
  -1  -7  -2   24.10    8.30
  -1  -7  -2   20.90    6.30
   1  -7   2   27.20    7.20
   1  -7   2   28.90    7.80
  -1   7  -2   30.40    6.30
   1   7   2   31.80    6.80
  -2  -7  -2   64.39   11.90
   2  -7   2   82.29   12.30
   2  -7   2   86.79   12.80
   2   7   2   76.79   10.70
   2   7   2  110.69   12.50
  -2   7  -2  100.09   10.90
   3  -7   2   86.89   12.70
  -3  -7  -2   89.59   14.00
   3  -7   2   78.59   12.00
   3   7   2   68.19   10.40
   3   7   2   92.69   11.80
  -3   7  -2  101.09   11.10
  -4  -7  -2    2.40    4.20
   4  -7   2    1.10    4.50
   4   7   2   11.40    5.40
   4   7   2    3.00    4.20
  -4   7  -2   11.30    4.60
  -5  -7  -2   70.79   13.80
  -5   7  -2   75.49   10.40
   5   7   2   87.09   12.20
   5   7   2   59.79   10.00
  -6  -7  -2   14.60    7.50
   6  -7   2    0.40    3.70
  -6   7  -2   -1.10    3.20
   6   7   2    6.30    5.00
   6   7   2   -0.70    2.30
  -7  -7  -2    9.50    6.70
   7  -7   2   10.90    5.90
  -7   7  -2   17.30    6.00
   7   7   2   16.90    6.90
   7   7   2   21.10    7.10
  -8   7  -2   40.70    8.80
   4  -8  -2   11.40    6.90
  -4  -8   2    7.20    5.70
   4  -8  -2    5.50    6.30
   4   8  -2    9.50    5.30
   4   8  -2   20.30    7.60
  -4   8   2    8.70    5.50
   3  -8  -2   -1.40    5.10
  -3  -8   2    7.90    5.60
   3  -8  -2   -1.70    4.70
  -3  -8   2    3.00    5.70
   3   8  -2    2.10    3.70
   3   8  -2    1.20    3.30
  -3   8   2    4.60    4.50
   2  -8  -2    3.40    5.30
  -2  -8   2    2.80    4.40
  -2  -8   2    8.50    5.00
   2  -8  -2    0.20    5.50
   2   8  -2    7.10    4.60
  -2   8   2    5.60    4.80
   1  -8  -2   40.00    8.50
  -1  -8   2   47.10    9.60
   1  -8  -2   19.10    7.50
  -1  -8   2   35.40   10.30
  -1   8   2   33.80    8.00
   1   8  -2   38.30    8.00
   0  -8  -2    7.70    7.30
   0  -8   2   13.20    6.20
   0  -8  -2   15.80    6.60
   0  -8   2    9.70    5.80
   0   8  -2   14.00    5.20
   0   8   2   20.00    6.50
  -1  -8  -2   33.40    8.40
  -1  -8  -2   52.39   11.50
   1  -8   2   28.20    7.80
   1  -8   2   39.90   10.70
   1   8   2   40.30    8.30
  -1   8  -2   28.80    7.00
   2  -8   2    8.90    5.00
   2  -8   2    9.10    6.70
  -2  -8  -2    4.40    4.90
  -2  -8  -2    9.10    5.40
   2   8   2    5.00    4.70
  -2   8  -2    4.40    3.60
  -3  -8  -2    5.60    5.40
  -3  -8  -2   26.00    8.90
   3  -8   2    4.60    5.10
   3   8   2   11.60    5.70
  -3   8  -2   20.20    6.00
   3   8   2   13.20    5.80
  -4  -8  -2   51.09   11.30
   4  -8   2   84.09   13.90
   4   8   2  101.29   12.80
  -4   8  -2   51.29    8.90
  15   0  -3    1.30    5.20
  14   0  -3    3.50    5.40
  13   0  -3   -1.20    3.10
  13   0  -3    2.10    4.40
  12   0  -3   -0.30    3.00
  12   0  -3   -2.60    2.50
  11   0  -3    1.10    2.60
  11   0  -3    0.90    2.80
  10   0  -3    0.00    2.30
  10   0  -3    0.80    3.30
   9   0  -3   -1.40    1.70
   9   0  -3    2.30    2.50
   8   0  -3    1.40    2.40
  -8   0   3   -1.10    1.40
   8   0  -3    0.70    1.60
   7   0  -3    0.20    1.50
   7   0  -3   -0.80    1.00
  -7   0   3    1.10    1.50
   6   0  -3    0.20    1.30
   6   0  -3   -0.80    0.90
  -6   0   3    1.40    1.30
  -5   0   3   -0.40    0.80
   5   0  -3   -0.50    1.40
   5   0  -3   -0.60    1.10
   5   0  -3    0.40    1.20
   4   0  -3   -0.30    0.90
   4   0  -3    0.30    1.40
   4   0  -3    0.20    1.00
  -4   0   3    0.80    0.90
   3   0  -3   -2.00    0.80
   3   0  -3    0.30    0.80
  -3   0   3    0.30    0.60
   3   0  -3   -0.20    1.20
   2   0  -3    0.00    0.60
   2   0  -3    1.50    1.40
   2   0  -3   -0.10    0.70
   2   0  -3    3.20    0.90
   1   0  -3    0.30    1.10
   1   0  -3    0.00    0.50
   1   0  -3    0.70    0.60
   1   0  -3   -0.10    0.40
  -1   0   3    0.40    0.70
   0   0  -3   -1.10    0.70
   0   0  -3    0.50    0.50
   0   0  -3    1.20    0.60
   0   0   3    1.10    0.60
   0   0   3    1.00    0.60
  -1   0  -3   -0.20    0.70
  -1   0  -3   -1.00    0.70
   1   0   3    1.30    0.70
   1   0   3    0.70    0.70
  -2   0  -3    0.40    0.70
   2   0   3    0.20    0.90
  -2   0  -3    0.60    0.80
   3   0   3    0.00    0.70
  -3   0  -3   -0.30    1.00
   3   0   3    0.80    1.10
  -3   0  -3   -0.10    0.60
   4   0   3    0.10    1.40
  -4   0  -3    1.40    1.30
  -4   0  -3   -0.80    0.70
  -5   0  -3   -0.80    0.70
   5   0   3   -0.40    1.50
  -5   0  -3   -2.00    1.00
  -6   0  -3   -1.00    1.50
   6   0   3    1.90    1.60
  -6   0  -3    0.50    1.20
   7   0   3    0.60    2.00
  -7   0  -3   -0.90    1.10
  -7   0  -3   -0.60    1.30
   8   0   3    0.50    2.60
  -8   0  -3   -0.80    1.20
  -8   0  -3    0.20    1.50
   9   0   3    0.70    2.20
  -9   0  -3    3.70    2.50
  10   0   3   -0.50    2.10
 -10   0  -3    6.70    3.60
  11   0   3   -2.50    3.30
  12   0   3    2.20    4.90
  13   0   3   -1.70    3.90
  14   0   3   -0.80    3.40
  15  -1  -3    5.30    5.80
  15   1  -3    0.80    4.00
  14  -1  -3   41.00   10.00
 -14  -1   3   50.69    9.20
  14   1  -3   56.79   10.80
 -13  -1   3   82.59   11.00
  13  -1  -3   74.19   11.70
  13   1  -3   73.69   10.60
  13   1  -3   75.79   12.00
  12  -1  -3   19.40    6.10
  12  -1  -3   19.60    5.60
  12   1  -3   24.50    6.90
  12   1  -3   19.80    6.10
  11  -1  -3    7.80    3.50
  11  -1  -3   14.30    4.90
  11   1  -3    8.50    4.30
  11   1  -3    4.90    3.70
  10  -1  -3   64.59    8.90
  10  -1  -3   63.39    8.50
  10   1  -3   60.79    9.20
  10   1  -3   57.49    8.20
   9  -1  -3   65.89    9.00
   9  -1  -3   57.69    7.80
   9   1  -3   62.29    8.70
   9   1  -3   54.09    7.80
   8  -1  -3   45.70    6.80
   8  -1  -3   30.40    5.50
   8   1  -3   36.00    6.00
   8   1  -3   43.00    6.80
  -8   1   3   42.70    5.90
  -7  -1   3  173.38    8.70
   7  -1  -3  184.48   10.90
   7  -1  -3  151.18   10.10
   7   1  -3  145.99   10.10
   7   1  -3  168.58   10.40
  -7   1   3  175.78    9.60
   6  -1  -3   29.50    5.00
  -6  -1   3   22.30    3.10
   6  -1  -3   19.20    3.70
   6   1  -3   25.00    4.30
   6   1  -3   24.80    3.60
   6   1  -3   24.40    4.40
  -6   1   3   23.10    3.70
   5  -1  -3  790.42   29.20
   5  -1  -3  791.72   28.10
   5   1  -3  846.52   26.90
   5   1  -3  821.22   29.30
  -5   1   3  826.22   27.60
   5   1  -3  805.62   28.90
   4  -1  -3 1231.98   38.90
   4  -1  -3 1196.48   40.40
   4   1  -3 1187.48   40.20
   4   1  -3 1243.28   37.60
   4   1  -3 1256.87   39.70
  -4   1   3 1241.38   38.60
   3  -1  -3   17.80    2.50
   3  -1  -3   18.00    3.40
   3   1  -3   13.10    2.70
   3   1  -3   16.70    2.80
  -3   1   3   20.10    2.70
   3   1  -3   19.50    2.00
   2  -1  -3  190.78    7.10
   2  -1  -3  188.78    7.80
   2  -1  -3  182.38    8.90
   2   1  -3  186.78    8.00
   2   1  -3  162.88    8.40
  -2   1   3  190.78    7.70
   1  -1  -3  325.67   10.00
   1  -1  -3  305.37   11.70
   1  -1  -3  322.27   11.50
   1  -1  -3  332.07   12.80
  -1   1   3  306.27   11.20
   1   1  -3  320.97   12.10
   1   1  -3  299.87   11.40
   0  -1  -3   10.80    2.40
   0  -1  -3   10.60    1.90
   0  -1  -3   17.40    2.30
   0  -1  -3   15.70    1.10
   0   1   3   11.70    0.90
   0   1  -3   14.40    2.10
   0   1  -3   13.90    2.10
   0   1   3   12.40    2.00
  -1  -1  -3   28.10    3.20
  -1  -1  -3   28.40    3.60
   1  -1   3   29.70    3.30
  -1   1  -3   28.50    1.70
   1   1   3   31.10    3.10
   1   1   3   29.80    2.00
  -1   1  -3   32.20    2.30
   2  -1   3  156.08    5.60
   2  -1   3  177.18    8.00
  -2  -1  -3  173.98    8.10
  -2  -1  -3  153.58    7.60
   2  -1   3  159.18    5.50
  -2   1  -3  154.38    6.50
   2   1   3  163.68    7.00
  -3  -1  -3  146.59    7.70
   3  -1   3  142.69    8.00
  -3  -1  -3  153.28    7.70
   3   1   3  151.68    7.50
  -3   1  -3  163.18    7.30
   4  -1   3  376.76   15.40
  -4  -1  -3  344.17   14.60
  -4  -1  -3  341.17   14.00
   4   1   3  359.86   14.60
  -4   1  -3  356.26   14.00
  -5  -1  -3  233.08   11.60
   5  -1   3  227.68   12.10
  -5  -1  -3  230.48   10.70
  -5   1  -3  235.18   11.20
   5   1   3  255.87   12.10
  -6  -1  -3   25.10    4.60
  -6  -1  -3   44.60    5.10
   6  -1   3   29.40    5.20
   6   1   3   34.80    5.50
  -6   1  -3   39.10    5.40
  -7  -1  -3  157.48    9.10
   7  -1   3  157.08   10.90
  -7  -1  -3  182.18   10.90
  -7   1  -3  155.98    9.80
   7   1   3  146.19   10.40
  -8  -1  -3  163.68    9.70
  -8  -1  -3  175.98   11.50
   8  -1   3  178.58   12.20
  -8   1  -3  171.28   11.10
   8   1   3  173.58   11.80
  -9  -1  -3   -0.10    2.20
  -9  -1  -3   12.80    4.40
   9  -1   3    3.20    2.90
  -9   1  -3    5.60    2.80
   9   1   3    7.00    3.80
  10  -1   3   14.70    5.70
 -10   1  -3    5.70    3.80
  10   1   3   11.00    4.60
  11  -1   3    3.20    3.10
 -11   1  -3    0.30    2.50
  11   1   3    1.80    3.10
  12  -1   3   34.50    8.60
  12   1   3   28.00    7.80
  13  -1   3    9.70    5.30
  13   1   3   -3.90    4.40
  14  -1   3    4.50    6.40
  14   1   3    2.40    6.20
  15  -2  -3    3.20    6.30
  15   2  -3    1.80    6.10
  14  -2  -3    4.90    5.80
 -14  -2   3   -4.60    3.70
  14   2  -3    8.30    5.00
 -13  -2   3   -2.90    3.60
  13  -2  -3    9.70    5.10
  13   2  -3    5.40    5.40
  12  -2  -3   18.00    6.50
 -12  -2   3   18.30    6.20
  12   2  -3   20.10    6.80
  11  -2  -3   15.50    5.20
  11  -2  -3   14.50    5.10
 -11  -2   3   12.90    5.10
  11   2  -3    7.80    4.60
  10  -2  -3   11.10    5.10
  10  -2  -3   11.70    3.90
 -10  -2   3   15.40    5.30
  10   2  -3   12.70    5.10
  10   2  -3    5.00    3.80
   9  -2  -3    1.40    2.70
   9  -2  -3    7.20    3.40
   9   2  -3    3.30    2.80
   9   2  -3    5.20    3.30
  -9   2   3    2.40    2.90
   8  -2  -3  183.38   12.10
   8  -2  -3  183.88   11.80
  -8   2   3  169.08   10.60
   8   2  -3  178.08   12.20
   8   2  -3  180.78   12.10
   7  -2  -3   35.20    5.50
   7  -2  -3   29.40    5.40
   7   2  -3   27.20    5.30
   7   2  -3   28.10    5.60
  -7   2   3   25.40    4.60
   6  -2  -3   12.40    3.60
   6  -2  -3   15.80    3.80
   6   2  -3    9.60    3.10
   6   2  -3   11.10    3.20
  -6   2   3   11.70    2.90
   6   2  -3   15.10    3.00
   5  -2  -3   10.80    3.10
   5  -2  -3    6.50    2.50
   5   2  -3   14.40    3.50
  -5   2   3    6.10    2.20
   5   2  -3   12.00    2.40
   5   2  -3   11.70    3.10
   4  -2  -3   16.40    3.60
   4  -2  -3   19.60    3.40
   4   2  -3   16.20    2.40
   4   2  -3   19.30    3.50
   4   2  -3   17.50    3.70
  -4   2   3   17.40    3.00
   3  -2  -3    7.60    2.70
   3  -2  -3    8.10    2.10
   3   2  -3    7.80    2.20
  -3   2   3    9.10    2.20
   3   2  -3    8.90    1.60
   3   2  -3    6.70    2.50
   2  -2  -3  676.83   24.90
   2  -2  -3  723.63   22.70
  -2  -2   3  685.43   24.40
   2   2  -3  689.33   24.50
   2   2  -3  684.73   20.70
   2   2  -3  658.23   23.60
  -2   2   3  662.03   23.10
   1  -2  -3 1471.35   43.70
   1  -2  -3 1485.15   47.00
   1  -2  -3 1456.85   45.70
  -1  -2   3 1445.76   45.70
   1   2  -3 1383.36   45.30
  -1   2   3 1458.35   45.00
   0  -2  -3   63.19    6.40
   0  -2  -3   47.90    4.90
   0  -2   3   60.49    4.40
   0   2  -3   53.49    4.30
   0   2   3   55.59    4.30
   0   2   3   54.49    3.40
   1  -2   3  504.65   17.50
  -1  -2  -3  516.15   20.00
   1  -2   3  511.25   19.00
  -1  -2  -3  508.95   18.50
   1   2   3  478.75   18.20
   1   2   3  484.05   16.60
  -1   2  -3  499.25   15.90
  -2  -2  -3  144.29    8.90
   2  -2   3  136.99    8.30
   2  -2   3  142.49    6.70
  -2  -2  -3  160.78    8.30
   2   2   3  154.88    8.20
  -2   2  -3  152.58    6.60
   2   2   3  155.68    7.10
   3  -2   3   77.39    4.10
   3  -2   3   63.29    6.70
  -3  -2  -3   66.09    5.80
  -3  -2  -3   75.59    5.60
   3   2   3   74.19    5.00
  -3   2  -3   71.49    4.60
   4  -2   3  604.64   18.50
  -4  -2  -3  621.74   23.60
  -4  -2  -3  581.14   22.60
   4  -2   3  594.44   23.50
   4   2   3  600.24   22.10
  -4   2  -3  595.14   21.30
  -5  -2  -3  785.42   28.50
  -5  -2  -3  758.82   27.80
   5  -2   3  750.12   28.90
  -5   2  -3  701.83   26.40
   5   2   3  771.42   27.70
   6  -2   3   16.90    4.50
  -6  -2  -3   13.00    3.80
  -6  -2  -3   12.40    3.50
   6   2   3   14.50    3.80
  -6   2  -3   15.80    3.50
   7  -2   3    5.90    3.10
  -7  -2  -3    2.00    2.30
  -7  -2  -3   -0.20    2.30
   7   2   3    0.30    1.50
  -7   2  -3   -0.60    1.20
  -8  -2  -3   21.90    5.10
   8  -2   3   31.80    6.80
  -8  -2  -3   33.60    6.10
  -8   2  -3   36.90    5.90
   8   2   3   30.10    6.50
  -9  -2  -3    4.20    3.50
   9  -2   3    7.70    4.70
  -9   2  -3    3.30    2.70
   9   2   3    7.50    4.30
 -10  -2  -3   17.40    5.00
  10  -2   3   20.60    6.20
  10   2   3   16.70    5.50
 -10   2  -3   11.50    4.00
  11  -2   3   53.09   10.00
 -11   2  -3   44.80    7.80
  11   2   3   54.09    9.40
  12  -2   3   -0.60    4.40
  12   2   3   -1.80    3.80
  13  -2   3   14.60    6.00
  13   2   3   11.70    5.80
  14  -2   3   -1.40    5.10
  14   2   3   -0.70    5.40
  14  -3  -3    2.60    5.70
 -14  -3   3   -0.80    4.60
  14   3  -3    4.30    5.40
 -13  -3   3   16.10    6.60
  13  -3  -3   16.70    6.50
  13   3  -3   10.60    5.60
 -12  -3   3    1.20    3.80
  12  -3  -3    6.30    5.00
  12   3  -3   -0.90    4.30
  11  -3  -3  165.38   12.30
 -11  -3   3  113.09   13.90
  11  -3  -3  113.99   13.80
  11   3  -3  109.89   13.30
  10  -3  -3   45.70    7.70
  10  -3  -3   41.00    7.50
 -10  -3   3   51.79    9.20
  10   3  -3   56.99    9.00
  -9  -3   3   -2.20    2.60
   9  -3  -3    4.90    3.80
   9  -3  -3    5.90    3.70
   9   3  -3    1.60    2.30
   8  -3  -3  125.19   10.30
  -8  -3   3  134.69   11.00
   8  -3  -3  145.09   10.80
  -8   3   3  143.59   10.10
   8   3  -3  117.69   10.20
   7  -3  -3  143.79   10.60
  -7  -3   3  133.89   11.00
   7  -3  -3  142.69   10.30
   7   3  -3  134.39   10.40
  -7   3   3  154.18   10.00
  -6  -3   3    8.00    3.40
   6  -3  -3    1.60    2.50
   6  -3  -3    8.80    3.40
   6   3  -3    3.90    2.30
  -6   3   3    6.50    2.70
  -5  -3   3   46.30    6.80
   5  -3  -3   54.09    6.60
   5  -3  -3   52.79    7.00
  -5   3   3   65.09    6.80
   5   3  -3   55.29    7.00
   5   3  -3   65.99    5.10
   4  -3  -3    2.20    2.20
  -4  -3   3    6.70    3.10
   4  -3  -3    4.30    2.30
  -4   3   3    6.40    2.30
   4   3  -3    6.00    2.70
   4   3  -3    5.20    1.90
   3  -3  -3   40.30    4.90
  -3  -3   3   37.90    5.70
   3  -3  -3   47.20    6.40
   3   3  -3   29.10    4.60
  -3   3   3   36.40    4.60
   3   3  -3   42.50    3.50
  -2  -3   3  579.74   22.80
   2  -3  -3  567.74   20.80
   2  -3  -3  544.95   23.20
   2   3  -3  600.94   19.20
   2   3  -3  525.35   21.60
  -2   3   3  575.64   21.30
   1  -3  -3  460.65   16.80
  -1  -3   3  433.46   18.30
   1  -3  -3  438.86   19.50
  -1   3   3  437.86   17.40
   1   3  -3  417.66   17.80
   0  -3  -3  197.88   11.70
   0  -3   3  198.48   10.50
   0  -3  -3  200.38   10.40
   0   3  -3  191.98    8.00
   0   3   3  195.28    9.10
   0   3  -3  186.78   10.30
   0   3   3  198.58   10.10
   1  -3   3 1219.28   40.60
   1  -3   3 1211.68   39.30
  -1  -3  -3 1134.79   41.60
  -1  -3  -3 1202.88   39.60
  -1   3  -3 1229.08   36.70
   1   3   3 1135.09   39.10
   1   3   3 1147.79   37.70
   2  -3   3 1473.85   47.80
  -2  -3  -3 1565.94   51.69
   2  -3   3 1541.15   50.19
  -2  -3  -3 1448.26   48.60
   2   3   3 1539.65   47.30
   2   3   3 1478.15   48.80
  -2   3  -3 1491.45   46.20
  -3  -3  -3    2.00    2.10
  -3  -3  -3    2.70    2.00
   3  -3   3    1.00    1.50
   3  -3   3   -0.90    1.90
   3   3   3   -0.10    1.40
  -3   3  -3    0.80    1.00
   3   3   3    2.50    1.50
  -4  -3  -3    9.30    3.70
   4  -3   3   11.80    2.50
   4  -3   3   14.50    4.00
  -4  -3  -3   14.50    3.40
   4   3   3   13.10    3.20
  -4   3  -3    8.80    2.40
  -5  -3  -3   59.29    8.00
  -5  -3  -3   65.09    7.50
   5  -3   3   55.99    4.10
   5  -3   3   55.99    7.80
   5   3   3   46.20    6.00
  -5   3  -3   51.09    5.70
  -6  -3  -3   -1.50    2.00
   6  -3   3   -1.50    1.80
  -6  -3  -3    1.00    2.70
  -6   3  -3   -0.80    1.00
   6   3   3    0.50    1.60
  -7  -3  -3   44.90    7.60
   7  -3   3   32.60    6.90
   7   3   3   35.20    6.40
  -7   3  -3   31.50    5.30
  -8  -3  -3  227.98   14.90
   8  -3   3  227.48   15.40
   8   3   3  195.28   13.30
  -8   3  -3  258.67   14.20
   9  -3   3   15.10    6.00
  -9  -3  -3   29.30    6.60
  -9   3  -3   21.90    5.30
   9   3   3   32.60    7.00
 -10  -3  -3    0.10    3.20
  10  -3   3    0.30    4.10
  10   3   3    5.60    3.40
 -10   3  -3    8.80    4.00
  11  -3   3    3.90    4.90
 -11   3  -3    5.10    3.80
  11   3   3    2.00    3.10
  12  -3   3   -4.10    4.20
 -12   3  -3    2.80    4.20
  12   3   3   -1.60    4.10
  13  -3   3   -3.20    4.80
  13   3   3   -3.40    4.50
 -13  -4   3   38.40   10.10
  13  -4  -3   21.50    7.10
  13   4  -3   15.60    6.70
 -12  -4   3    0.50    3.90
  12  -4  -3   -4.10    2.50
  12   4  -3    3.20    4.50
  11  -4  -3   49.99   10.00
 -11  -4   3   43.60    9.10
  11   4  -3   55.99   10.00
  10  -4  -3    0.10    4.00
  10  -4  -3    2.40    4.10
 -10  -4   3    4.70    4.70
  10   4  -3   -5.80    2.70
  -9  -4   3   16.50    5.80
   9  -4  -3    1.30    3.90
   9  -4  -3    6.10    3.80
   9   4  -3    8.50    4.70
  -8  -4   3    9.10    4.20
   8  -4  -3    4.10    3.60
   8  -4  -3    5.90    3.30
  -8   4   3    7.10    3.50
   8   4  -3    3.30    3.40
   7  -4  -3   -0.70    2.60
   7  -4  -3   -3.20    2.20
  -7  -4   3   -1.60    1.70
   7   4  -3   -1.20    1.50
  -7   4   3   -0.60    2.00
   6  -4  -3    0.40    1.70
  -6  -4   3    5.00    3.70
   6  -4  -3    1.40    2.20
  -6   4   3    5.00    2.60
   6   4  -3    0.10    2.60
   5  -4  -3   72.39    8.30
  -5  -4   3   79.69    9.90
   5  -4  -3   67.89    8.60
   5   4  -3   60.89    8.10
  -5   4   3   62.49    7.40
   4  -4  -3    2.80    2.40
  -4  -4   3    1.70    2.20
   4  -4  -3   -0.60    2.20
   4   4  -3    1.00    2.10
  -4   4   3    1.40    2.00
   4   4  -3   -1.80    1.20
   3  -4  -3   54.79    7.90
  -3  -4   3   51.79    7.50
   3  -4  -3   46.30    6.40
   3   4  -3   53.89    7.10
  -3   4   3   50.39    6.20
   3   4  -3   54.29    5.50
  -2  -4   3  362.36   17.90
   2  -4  -3  339.47   17.90
   2  -4  -3  324.37   15.40
  -2   4   3  320.77   15.40
   2   4  -3  345.27   14.10
   2   4  -3  349.57   16.60
   1  -4  -3   79.69    6.50
  -1  -4   3   73.29    8.50
   1  -4  -3   73.39    9.10
   1   4  -3   71.29    5.40
   1   4  -3   79.79    5.30
   1   4  -3   80.99    8.70
  -1   4   3   82.19    6.80
   0  -4  -3   -1.10    1.80
   0  -4   3    3.00    2.10
   0   4   3   -1.70    1.20
   0   4  -3    3.40    1.60
   0   4   3    0.80    2.00
   0   4  -3    1.40    1.80
   1  -4   3   37.60    5.60
  -1  -4  -3   23.40    5.70
   1  -4   3   40.40    6.20
  -1  -4  -3   33.80    5.20
   1   4   3   31.70    5.00
   1   4   3   48.70    5.70
  -1   4  -3   30.50    3.90
  -2  -4  -3  167.58   12.30
  -2  -4  -3  167.78   10.50
   2  -4   3  164.98   11.40
   2  -4   3  169.98   10.60
   2   4   3  165.08    9.50
  -2   4  -3  169.98    8.90
   2   4   3  175.68   10.70
   3  -4   3   55.19    7.80
   3  -4   3   59.89    6.90
  -3  -4  -3   56.69    8.50
  -3  -4  -3   52.39    6.80
  -3   4  -3   38.30    4.80
   3   4   3   47.20    6.40
   3   4   3   53.69    6.50
  -4  -4  -3   13.50    4.30
   4  -4   3   21.10    4.40
   4  -4   3   12.80    4.80
   4   4   3   21.00    4.70
   4   4   3   15.00    3.70
  -4   4  -3   19.50    3.70
   5  -4   3  248.88   12.30
   5  -4   3  271.37   16.40
  -5  -4  -3  250.97   16.20
  -5   4  -3  274.37   13.40
   5   4   3  243.48   13.70
   6  -4   3    6.60    4.30
  -6  -4  -3   11.50    4.60
   6   4   3   13.70    4.30
  -6   4  -3   16.50    4.10
   7  -4   3   18.70    5.50
  -7  -4  -3   12.30    5.50
   7   4   3   15.80    4.40
  -7   4  -3   28.30    5.50
   8  -4   3   49.60    8.70
  -8  -4  -3   54.29    9.60
  -8   4  -3   43.20    6.90
   8   4   3   47.80    7.90
  -9  -4  -3   -1.30    3.80
   9  -4   3   -0.30    2.80
  -9   4  -3   -0.20    2.00
   9   4   3   -1.30    2.90
  10  -4   3   18.40    7.10
 -10  -4  -3   13.80    6.10
 -10   4  -3   11.20    5.10
  10   4   3   19.00    6.20
  11  -4   3   78.49   13.00
 -11  -4  -3   67.89   11.20
  11   4   3   64.79   10.30
 -11   4  -3   69.89   10.30
  12  -4   3   -2.80    4.80
 -12   4  -3   -0.70    3.80
  12   4   3   -4.70    3.60
  12  -5  -3   -0.90    4.90
 -12  -5   3    0.90    4.10
  12   5  -3   12.70    6.50
 -11  -5   3    9.50    6.10
  11  -5  -3   16.00    7.10
  11   5  -3   17.40    6.40
  10  -5  -3  117.79   14.90
 -10  -5   3  116.79   15.40
  10   5  -3  125.79   15.20
   9  -5  -3   -1.90    4.10
  -9  -5   3   -0.50    3.00
   9  -5  -3    1.60    3.70
   9   5  -3    2.90    4.30
   8  -5  -3   42.00    8.20
  -8  -5   3   39.60    8.60
   8  -5  -3   38.20    8.10
   8   5  -3   41.30    8.40
  -8   5   3   36.40    8.80
  -7  -5   3    9.10    4.30
   7  -5  -3    4.00    3.30
   7  -5  -3    4.30    4.10
  -7   5   3    0.60    2.70
   7   5  -3    5.20    3.50
  -6  -5   3    8.10    5.10
   6  -5  -3   14.60    4.40
   6  -5  -3   15.40    5.10
   6   5  -3   18.80    5.60
  -6   5   3    5.70    3.40
   5  -5  -3   94.39   11.40
  -5  -5   3   98.39   12.40
   5  -5  -3   94.69   11.10
  -5   5   3  103.39   10.60
   5   5  -3   96.19   11.50
  -4  -5   3    0.00    2.00
   4  -5  -3   -2.00    3.00
   4  -5  -3   -1.90    2.40
  -4   5   3    3.10    2.90
   4   5  -3    1.00    2.90
  -3  -5   3   39.20    7.50
   3  -5  -3   36.10    6.10
   3  -5  -3   45.20    8.10
  -3   5   3   31.80    5.60
   3   5  -3   37.20    6.50
   2  -5  -3   -2.10    2.80
   2  -5  -3    0.90    2.40
  -2  -5   3    1.40    3.10
  -2   5   3    1.10    2.30
   2   5  -3    1.10    2.00
   2   5  -3   -0.70    1.50
   1  -5  -3   -1.80    1.90
  -1  -5   3   -2.60    2.40
   1  -5  -3    1.80    2.70
   1   5  -3    1.00    1.70
   1   5  -3   -0.70    2.30
  -1   5   3    0.10    2.10
   0  -5  -3   19.90    5.70
   0  -5   3   16.90    5.20
   0  -5  -3   32.20    5.60
   0  -5   3   14.10    4.80
   0   5  -3   28.10    4.40
   0   5  -3   20.60    5.20
   0   5   3   28.80    4.90
   0   5   3   28.30    5.00
   1  -5   3   16.40    5.00
   1  -5   3   10.50    3.80
  -1  -5  -3    3.30    3.90
  -1   5  -3    5.90    2.30
   1   5   3    7.60    3.30
   1   5   3    7.30    3.10
   2  -5   3   -1.70    2.10
   2  -5   3    0.00    2.10
  -2  -5  -3    4.00    3.40
  -2   5  -3    0.30    1.90
   2   5   3   -1.10    1.10
   2   5   3    0.60    2.40
   3  -5   3    3.50    2.90
  -3  -5  -3   -1.30    3.10
   3  -5   3    0.90    2.90
  -3   5  -3    1.10    1.80
   3   5   3    0.20    1.70
   3   5   3   -1.40    1.90
   4  -5   3   62.79    9.60
  -4  -5  -3   75.49   11.20
   4  -5   3   73.99    8.90
   4   5   3   82.39    9.80
   4   5   3   64.89    8.20
  -4   5  -3   89.69    8.90
  -5  -5  -3   96.79   13.10
   5  -5   3   87.99   11.70
   5   5   3  121.89   12.20
   5   5   3  106.09   10.80
  -5   5  -3   87.29    9.10
   6  -5   3   42.60    8.50
  -6  -5  -3   22.70    7.00
  -6   5  -3   29.70    5.40
   6   5   3   33.50    6.60
   6   5   3   31.80    6.60
   7  -5   3    9.80    4.90
  -7  -5  -3   18.10    6.90
   7   5   3   15.10    5.20
   7   5   3   13.70    4.80
  -7   5  -3    5.00    3.20
   8  -5   3   46.50    9.50
  -8  -5  -3   50.59   10.30
   8   5   3   43.50    7.70
  -8   5  -3   56.39    8.30
  -9  -5  -3   -0.40    3.50
   9  -5   3   -0.90    4.50
  -9   5  -3   -0.40    2.90
   9   5   3    4.40    3.70
  10  -5   3   44.30   10.30
 -10  -5  -3   30.60    8.40
 -10   5  -3   39.00    8.10
  10   5   3   35.00    7.90
 -11  -5  -3    0.60    5.60
  11  -5   3    2.80    4.80
  11   5   3   10.80    5.60
 -11   5  -3    6.00    5.50
  10  -6  -3   42.90   10.40
 -10  -6   3   43.10   10.90
  10   6  -3   45.20   10.20
  -9  -6   3    4.90    4.90
   9  -6  -3    1.10    4.50
   9   6  -3    4.50    4.90
   8  -6  -3   -0.50    3.20
   8  -6  -3    2.20    4.50
  -8  -6   3   -3.40    4.10
   8   6  -3   -1.00    4.10
   7  -6  -3  143.59   15.80
  -7  -6   3  136.99   17.60
   7  -6  -3  147.49   15.80
   6  -6  -3   38.80    8.50
   6  -6  -3   53.59    9.60
  -6  -6   3   37.70    8.60
  -6   6   3   53.09    8.40
   6   6  -3   29.80    7.60
   5  -6  -3    0.30    2.90
   5  -6  -3    0.30    3.80
  -5  -6   3   -3.30    3.50
   5   6  -3   -1.60    2.00
  -5   6   3   -1.80    2.70
  -4  -6   3   -2.40    4.00
   4  -6  -3   -3.20    2.10
   4  -6  -3    0.30    2.20
   4   6  -3   -0.50    2.20
   4   6  -3    1.30    2.60
  -4   6   3    4.80    3.70
   3  -6  -3    4.00    3.90
  -3  -6   3   11.90    5.90
   3  -6  -3    6.90    4.30
  -3   6   3    7.50    3.90
   3   6  -3    2.30    2.70
   3   6  -3    9.50    3.40
  -2  -6   3   51.69    9.40
   2  -6  -3   44.60    9.50
   2  -6  -3   41.40    7.50
   2   6  -3   27.40    6.20
   2   6  -3   49.90    6.60
  -2   6   3   36.70    6.50
   1  -6  -3   75.69    9.70
  -1  -6   3   62.29   10.60
   1  -6  -3   87.69   12.60
  -1  -6   3   71.29   10.10
  -1   6   3   84.49    9.80
   1   6  -3   82.89    8.40
   1   6  -3   65.99    9.60
   0  -6   3   10.40    5.10
   0  -6  -3   12.30    5.10
   0  -6  -3   13.80    4.50
   0  -6   3   18.50    6.00
   0   6  -3   20.90    4.40
   0   6   3   14.50    4.30
  -1  -6  -3   52.09   10.20
   1  -6   3   60.39    9.80
  -1  -6  -3   72.49    9.50
   1  -6   3   37.20    7.60
   1   6   3   63.89    8.20
   1   6   3   62.49    8.70
  -1   6  -3   65.29    7.60
  -2  -6  -3   29.90    7.90
   2  -6   3   26.90    7.10
   2  -6   3   29.90    7.30
  -2   6  -3   36.90    6.00
   2   6   3   30.00    6.60
   2   6   3   36.40    6.50
   3  -6   3   13.90    5.20
   3  -6   3   19.70    6.00
  -3  -6  -3    5.20    4.10
   3   6   3    8.80    3.90
   3   6   3   17.00    5.30
  -3   6  -3   11.50    3.80
   4  -6   3    1.90    3.10
  -4  -6  -3    0.10    3.70
  -4   6  -3    1.40    2.60
   4   6   3   -0.70    2.70
   4   6   3   -0.40    3.00
   5  -6   3    3.40    4.70
  -5  -6  -3    7.10    4.50
   5   6   3    1.00    2.50
   5   6   3    6.70    4.20
  -5   6  -3    5.60    3.40
  -6  -6  -3    1.30    4.50
   6  -6   3    0.60    2.90
  -6   6  -3   -0.90    2.60
   6   6   3   -0.20    2.90
   6   6   3    3.40    4.20
   7  -6   3   43.80    9.30
  -7  -6  -3   66.69   12.60
  -7   6  -3   30.70    6.80
   7   6   3   40.30    7.60
   7   6   3   46.30    9.00
  -8  -6  -3   29.40    8.70
   8  -6   3   23.00    8.10
   8   6   3    6.50    4.80
  -8   6  -3   21.70    6.40
  -9  -6  -3   -1.20    4.70
   9  -6   3   -1.30    5.20
   9   6   3    5.10    4.90
  -9   6  -3    9.10    4.90
   8  -7  -3    0.30    5.50
  -8  -7   3    7.50    7.00
   8   7  -3   -2.50    3.20
   7  -7  -3   32.30    8.80
   7  -7  -3   42.50   10.10
  -7  -7   3   36.20   10.10
   7   7  -3   40.90    9.60
   7   7  -3   44.30    8.50
   6  -7  -3   15.40    6.30
  -6  -7   3    8.40    6.40
   6  -7  -3    2.00    4.10
   6   7  -3    8.40    4.80
   6   7  -3   15.50    6.80
   5  -7  -3   87.69   12.80
  -5  -7   3   82.29   13.80
   5  -7  -3   79.59   12.70
   5   7  -3   90.49   12.60
   5   7  -3   81.49   10.30
  -5   7   3  102.69   12.50
  -4  -7   3  237.18   19.00
   4  -7  -3  214.78   16.50
   4  -7  -3  217.88   18.40
   4   7  -3  207.68   14.20
  -4   7   3  203.68   14.80
   4   7  -3  212.18   16.30
   3  -7  -3   21.80    7.70
   3  -7  -3   27.80    7.30
  -3  -7   3   32.30    8.50
   3   7  -3   18.90    5.30
   3   7  -3   25.10    7.30
  -3   7   3   31.40    7.10
   2  -7  -3   55.99   11.20
  -2  -7   3   57.49   11.20
  -2  -7   3   44.70    9.10
   2  -7  -3   43.20    8.70
   2   7  -3   54.29    9.60
   2   7  -3   43.10    7.20
  -2   7   3   35.10    7.40
  -1  -7   3    6.70    5.80
  -1  -7   3    2.90    3.30
   1  -7  -3    6.50    4.10
   1  -7  -3    5.50    4.90
   1   7  -3    3.90    3.00
  -1   7   3    2.10    3.90
   0  -7  -3    1.20    3.80
   0  -7   3    2.10    4.60
   0  -7   3    5.40    3.90
   0  -7  -3   -0.50    4.60
   0   7  -3    2.80    2.90
   0   7   3    0.60    3.40
  -1  -7  -3    6.10    4.20
  -1  -7  -3   -0.40    3.60
   1  -7   3   -4.10    3.60
   1  -7   3   -4.20    3.40
  -1   7  -3    1.80    3.10
   1   7   3    1.00    3.30
   2  -7   3  123.09   14.80
  -2  -7  -3   88.59   11.80
   2  -7   3  125.09   15.60
  -2  -7  -3  108.09   15.60
   2   7   3  116.29   13.10
  -2   7  -3  110.09   11.10
   2   7   3   94.19   11.40
  -3  -7  -3    4.30    5.00
   3  -7   3    6.70    4.40
   3   7   3   16.30    5.10
   3   7   3   12.50    5.30
  -3   7  -3   10.80    4.20
   4  -7   3   36.90    9.10
  -4  -7  -3   33.20   10.00
  -4   7  -3   41.50    7.40
   4   7   3   25.60    6.80
   4   7   3   29.40    7.40
   5  -7   3   20.00    8.30
  -5  -7  -3   16.10    7.20
   5   7   3   29.00    7.30
   5   7   3   19.10    6.10
  -5   7  -3   14.70    5.00
  -6  -7  -3    2.10    6.30
   6  -7   3    6.10    4.50
  -6   7  -3    0.30    3.40
   6   7   3   -2.70    3.90
   7  -7   3   18.80    7.40
  -7  -7  -3   41.00   10.30
  -7   7  -3   37.00    8.00
  -4  -8   3   10.80    6.90
   4  -8  -3   -0.50    5.60
   4  -8  -3   13.50    7.30
   4   8  -3   13.80    5.30
   4   8  -3   15.10    6.80
   3  -8  -3    7.20    5.50
  -3  -8   3   -0.30    5.00
   3  -8  -3   -0.50    5.50
  -3  -8   3    5.20    5.00
   3   8  -3    5.20    4.00
   3   8  -3   -1.40    4.10
  -2  -8   3   -2.60    4.30
   2  -8  -3    0.80    5.80
  -2  -8   3    3.60    4.30
   2  -8  -3    9.70    6.40
   2   8  -3    1.80    3.20
   1  -8  -3  134.89   15.50
   1  -8  -3  127.69   17.80
  -1  -8   3  188.28   21.60
  -1  -8   3  152.68   17.60
  -1   8   3  133.09   14.90
   1   8  -3  153.48   12.40
   0  -8   3   10.20    5.60
   0  -8  -3   16.10    8.30
   0  -8   3    9.00    6.40
   0  -8  -3   12.60    6.40
   0   8  -3    9.80    4.60
   0   8   3    3.50    4.70
  -1  -8  -3   13.70    8.30
   1  -8   3   31.50    8.80
   1  -8   3   14.00    6.00
  -1  -8  -3   23.80    7.50
   1   8   3   28.50    7.40
  -1   8  -3   25.00    6.50
  -2  -8  -3   -0.50    5.30
  -2  -8  -3    3.40    4.80
   2  -8   3   -5.10    2.40
   2   8   3   -0.30    2.80
  -2   8  -3    0.70    3.60
  -3  -8  -3    7.60    5.50
   3  -8   3    0.30    3.40
  -3  -8  -3    0.40    5.50
  -3   8  -3   -1.40    3.30
  15   0  -4   11.10    6.70
  14   0  -4    5.10    5.70
  13   0  -4   -3.20    3.80
  13   0  -4   -1.10    3.00
  12   0  -4   14.80    5.70
  12   0  -4   10.50    4.60
  11   0  -4  209.88   15.50
  11   0  -4  248.48   15.40
  10   0  -4    4.20    2.80
  10   0  -4    4.00    2.70
   9   0  -4   31.10    6.30
   9   0  -4   37.70    6.50
   8   0  -4  176.58   11.80
   8   0  -4  191.98   12.10
   7   0  -4    6.60    3.10
  -7   0   4    2.10    1.70
   7   0  -4    6.90    2.90
  -6   0   4  198.58    9.20
   6   0  -4  214.78   10.10
   6   0  -4  220.68   11.30
   6   0  -4  170.98   11.00
   5   0  -4   41.70    5.90
   5   0  -4   56.09    4.30
  -5   0   4   55.09    3.90
   5   0  -4   51.49    5.60
   4   0  -4  123.29    7.00
   4   0  -4  125.19    6.20
   4   0  -4  125.89    8.20
   3   0  -4  119.09    7.70
   3   0  -4  124.49    6.20
   3   0  -4  131.29    5.80
   2   0  -4 3424.26   99.59
   2   0  -4 3420.56   99.39
   2   0  -4 3447.95  102.69
   2   0  -4 3525.75   99.69
  -1   0   4   55.89    3.20
   1   0  -4   57.09    4.50
   1   0  -4   65.19    3.00
   1   0  -4   59.09    3.10
   1   0  -4   63.09    3.00
   0   0  -4    3.00    0.90
   0   0  -4    1.60    1.30
   0   0   4    3.80    0.90
   0   0  -4    2.10    0.90
   0   0   4    3.00    0.80
  -1   0  -4 2952.50   90.39
  -1   0  -4 3214.58   91.09
   1   0   4 3180.68   90.19
  -2   0  -4  555.64   18.60
   2   0   4  541.55   18.40
   2   0   4  553.24   18.00
  -2   0  -4  524.95   17.70
   3   0   4   24.70    3.50
  -3   0  -4   24.50    2.10
  -3   0  -4   22.00    3.30
  -4   0  -4    6.60    2.00
   4   0   4    8.10    2.40
  -4   0  -4    8.10    1.50
  -5   0  -4  189.48    7.50
  -5   0  -4  195.38   10.30
   5   0   4  208.98   10.80
  -6   0  -4   -0.10    0.90
  -6   0  -4    0.60    1.70
   6   0   4   -1.00    1.70
  -7   0  -4  535.55   22.50
  -7   0  -4  520.45   17.70
   7   0   4  553.04   23.30
  -8   0  -4   17.10    4.40
   8   0   4    7.10    3.90
   9   0   4   -0.40    2.20
  -9   0  -4    4.30    2.90
 -10   0  -4  472.05   23.50
  10   0   4  494.35   24.80
  11   0   4   55.59   10.20
  12   0   4    8.40    5.70
  13   0   4    4.90    6.00
  14   0   4   10.60    6.30
  15  -1  -4   10.60    6.40
  15   1  -4   15.60    7.30
  14  -1  -4   -0.20    3.40
  14   1  -4    5.70    4.70
  14   1  -4    2.30    3.90
  13  -1  -4    9.00    4.80
  13  -1  -4    3.60    3.80
  13   1  -4    6.10    5.10
  13   1  -4   14.60    6.40
  12  -1  -4    5.40    3.70
  12  -1  -4    2.90    3.50
  12   1  -4    1.10    2.30
  12   1  -4    0.70    3.30
  11  -1  -4    3.90    3.60
  11  -1  -4   -2.80    1.70
  11   1  -4   -1.30    2.20
  11   1  -4   -3.30    2.20
  10  -1  -4   -1.70    2.10
  10  -1  -4    1.00    3.00
  10   1  -4    2.20    2.40
  10   1  -4    1.80    2.60
   9  -1  -4   57.49    8.30
   9  -1  -4   48.30    7.60
   9   1  -4   57.49    8.20
   9   1  -4   34.20    6.50
   8  -1  -4  184.08   11.70
   8  -1  -4  185.98   12.00
   8   1  -4  172.28   11.80
   8   1  -4  207.28   12.60
  -8   1   4  160.58   11.20
   7  -1  -4   22.90    4.90
   7  -1  -4   21.90    4.50
   7   1  -4   25.00    4.70
   7   1  -4   26.50    5.20
  -7   1   4   25.10    4.20
   7   1  -4   22.30    3.90
   6  -1  -4   95.39    7.00
   6  -1  -4   87.99    7.50
   6   1  -4   99.09    7.60
   6   1  -4   93.19    6.00
   6   1  -4   94.59    7.60
  -6   1   4   89.59    6.30
   5  -1  -4   72.59    5.30
   5  -1  -4   68.39    7.50
   5   1  -4   68.49    5.60
   5   1  -4   74.59    6.30
  -5   1   4   73.49    5.10
   5   1  -4   65.59    4.50
   4  -1  -4   12.90    3.40
   4  -1  -4   10.60    2.30
   4   1  -4   18.30    2.30
   4   1  -4   16.10    3.00
  -4   1   4   12.10    2.40
   4   1  -4   10.90    2.90
   3  -1  -4   71.09    5.90
   3  -1  -4   77.99    4.50
   3  -1  -4   87.59    5.10
  -3   1   4   89.49    4.90
   3   1  -4   70.49    5.80
   3   1  -4   77.39    3.60
   3   1  -4   82.69    5.30
   2  -1  -4  925.91   30.40
   2  -1  -4  926.61   28.30
   2  -1  -4  941.01   29.80
   2  -1  -4  985.50   32.30
  -2   1   4  931.91   29.50
   2   1  -4  951.70   31.50
   2   1  -4  927.61   29.90
   1  -1  -4  240.58    9.70
   1  -1  -4  240.08    9.90
   1  -1  -4  244.88    7.30
   1  -1  -4  242.88    7.20
   1  -1  -4  246.68   11.10
  -1   1   4  244.68    9.30
   1   1  -4  233.78   10.30
   1   1  -4  235.98    9.60
   0  -1  -4   48.10    4.20
   0  -1  -4   42.60    3.40
   0  -1   4   40.50    3.20
   0  -1  -4   37.00    3.80
   0   1  -4   44.30    3.30
   0   1   4   44.40    3.20
   0   1  -4   48.50    3.60
  -1  -1  -4  637.34   22.70
  -1  -1  -4  643.54   22.20
  -1  -1  -4  676.13   20.50
   1  -1   4  624.54   21.90
  -1   1  -4  655.03   21.00
   1   1   4  650.33   19.90
   1   1   4  653.63   21.80
  -1   1  -4  676.33   20.00
   2  -1   4  131.69    7.10
  -2  -1  -4  129.29    7.20
  -2  -1  -4  122.59    7.00
   2   1   4  133.29    6.10
   2   1   4  140.09    7.00
  -2   1  -4  134.59    5.20
  -2   1  -4  132.29    6.00
  -3  -1  -4   17.70    3.20
  -3  -1  -4   17.10    3.10
   3  -1   4   16.80    3.30
   3   1   4   19.10    3.00
  -3   1  -4   19.70    2.80
  -4  -1  -4    1.40    1.50
  -4  -1  -4    1.00    1.30
   4  -1   4    1.90    1.70
   4   1   4   -0.90    1.10
  -4   1  -4    0.90    1.20
  -5  -1  -4  130.49    8.30
  -5  -1  -4  112.89    7.10
   5  -1   4  135.79    8.70
   5   1   4  118.29    7.90
  -5   1  -4  134.69    7.90
  -6  -1  -4    3.50    2.00
  -6  -1  -4    4.90    2.50
   6  -1   4    4.00    2.80
  -6   1  -4    1.00    1.40
   6   1   4    3.80    2.00
  -7  -1  -4  193.28   11.60
   7  -1   4  177.78   11.90
  -7  -1  -4  193.58   10.10
  -7   1  -4  194.88   11.40
   7   1   4  173.18   11.50
  -8  -1  -4   79.49    9.20
  -8  -1  -4   71.09    7.30
   8  -1   4   79.19    9.80
   8   1   4   85.59    9.80
  -8   1  -4   68.09    8.20
  -9  -1  -4    5.50    3.70
   9  -1   4    3.00    2.70
  -9   1  -4    7.90    3.60
   9   1   4   -0.60    3.10
  10  -1   4   53.49    9.60
 -10  -1  -4   77.29   11.90
  10   1   4   43.90    8.40
 -10   1  -4   47.80    8.20
  11  -1   4    0.40    3.10
  11   1   4    0.20    2.70
 -11   1  -4    3.70    3.20
  12  -1   4    0.50    4.10
  12   1   4    2.20    3.50
  13  -1   4   44.60   10.00
  13   1   4   37.30    9.30
  14  -1   4   26.80    8.80
  14   1   4   15.30    7.30
  15  -2  -4   10.90    7.70
 -15  -2   4    1.90    5.50
  15   2  -4    3.80    4.60
 -14  -2   4   35.50    9.00
  14  -2  -4   26.70    7.90
  14   2  -4   36.40    9.10
  13  -2  -4    1.40    3.40
 -13  -2   4   -0.90    2.90
  13   2  -4    0.60    4.00
 -12  -2   4   24.20    7.20
  12  -2  -4   28.10    7.30
  12  -2  -4   26.40    6.40
  12   2  -4   28.90    7.80
  12   2  -4   12.50    5.30
  11  -2  -4   36.70    7.80
  11  -2  -4   46.30    8.10
  11   2  -4   47.50    8.90
  11   2  -4   53.09    8.90
  10  -2  -4    6.20    3.20
  10  -2  -4    6.10    3.50
  10   2  -4    5.70    3.90
  10   2  -4    7.40    4.30
   9  -2  -4    7.50    3.60
   9  -2  -4    3.60    3.40
   9   2  -4   -0.40    2.40
   9   2  -4    2.70    2.90
   8  -2  -4  200.18   12.50
   8  -2  -4  227.48   13.90
  -8   2   4  222.28   12.10
   8   2  -4  200.68   12.90
   8   2  -4  190.98   13.00
   7  -2  -4    3.70    2.40
   7  -2  -4   -2.00    1.90
  -7   2   4    3.50    2.00
   7   2  -4    4.60    2.90
   7   2  -4    0.50    1.50
   6  -2  -4    3.60    2.50
   6  -2  -4    1.10    1.70
   6   2  -4    7.90    2.90
   6   2  -4    4.20    2.30
   6   2  -4    2.20    1.70
  -6   2   4    3.70    1.90
   5  -2  -4 1185.08   38.80
   5  -2  -4 1134.19   40.90
   5   2  -4 1164.68   36.80
   5   2  -4 1174.18   40.90
   5   2  -4 1141.59   39.80
  -5   2   4 1191.28   38.70
   4  -2  -4   43.50    6.30
   4  -2  -4   53.69    4.50
   4   2  -4   54.19    3.50
  -4   2   4   60.49    4.70
   4   2  -4   49.30    6.20
   4   2  -4   50.59    5.90
   3  -2  -4   70.79    4.70
   3  -2  -4   65.39    7.20
   3   2  -4   67.69    3.30
  -3   2   4   67.49    5.00
   3   2  -4   64.59    5.60
   3   2  -4   71.09    5.40
   2  -2  -4  265.37   13.20
   2  -2  -4  272.57   10.40
  -2   2   4  266.97   11.40
   2   2  -4  293.17   12.80
   2   2  -4  274.97   12.10
   1  -2  -4   15.00    3.30
   1  -2  -4   14.10    2.90
   1  -2  -4    9.20    1.60
   1   2  -4   11.20    2.50
  -1   2   4   12.40    2.50
   1   2  -4   14.00    2.90
   0  -2  -4    8.70    2.50
   0  -2   4    8.20    2.10
   0  -2  -4   10.20    2.90
   0   2  -4   11.90    2.40
   0   2   4   11.20    1.60
   0   2   4   11.50    2.50
   0   2  -4   10.10    2.60
   1  -2   4  373.16   13.70
  -1  -2  -4  355.16   14.80
  -1  -2  -4  363.56   16.00
   1  -2   4  332.27   14.80
   1   2   4  366.36   12.50
  -1   2  -4  364.66   11.70
   1   2   4  349.07   14.40
  -2  -2  -4   58.49    6.50
   2  -2   4   50.29    5.70
   2  -2   4   56.79    3.80
  -2  -2  -4   64.09    5.30
   2   2   4   64.79    4.10
   2   2   4   49.80    5.30
  -2   2  -4   63.59    3.70
  -3  -2  -4   -1.00    1.80
   3  -2   4    0.40    0.90
   3  -2   4   -1.50    0.90
  -3  -2  -4    0.00    1.50
  -3   2  -4    0.20    0.90
   3   2   4   -0.50    1.30
   3   2   4   -0.40    1.20
   4  -2   4  615.44   24.40
  -4  -2  -4  624.84   24.40
  -4  -2  -4  619.84   23.90
   4   2   4  622.74   22.60
  -4   2  -4  613.14   22.00
  -5  -2  -4    9.40    3.20
   5  -2   4   13.20    3.70
  -5  -2  -4    6.70    2.80
  -5   2  -4    7.80    2.50
   5   2   4   11.10    3.00
   6  -2   4    0.00    2.50
  -6  -2  -4   13.10    3.70
  -6  -2  -4    9.30    3.40
   6   2   4    4.40    2.70
  -6   2  -4   10.30    3.00
   7  -2   4   47.80    7.50
  -7  -2  -4   45.60    7.00
  -7  -2  -4   38.00    6.10
  -7   2  -4   35.30    5.60
   7   2   4   30.10    5.80
  -8  -2  -4   -1.80    2.40
   8  -2   4   -0.10    3.10
  -8  -2  -4   -1.30    2.10
  -8   2  -4    1.00    2.20
   8   2   4    0.40    2.40
   9  -2   4   -1.80    3.10
  -9  -2  -4    0.60    2.50
  -9   2  -4   -0.80    2.30
   9   2   4   -3.70    2.40
  10  -2   4   37.40    8.20
 -10   2  -4   21.10    5.50
  10   2   4   23.10    6.50
  11  -2   4   13.10    6.30
  11   2   4    9.50    4.40
 -11   2  -4   11.30    4.50
  12  -2   4    1.40    4.90
 -12   2  -4    1.80    4.50
  12   2   4   -4.60    3.40
  13  -2   4  108.89   15.50
  13   2   4   87.39   13.60
  14  -3  -4    3.00    5.60
 -14  -3   4    4.50    5.30
  14   3  -4    3.20    5.10
 -13  -3   4   -4.50    3.70
  13  -3  -4    0.50    3.60
  13   3  -4    0.80    4.60
 -12  -3   4   20.90    7.20
  12  -3  -4   20.20    7.20
  12   3  -4    9.40    5.30
 -11  -3   4   14.00    5.70
  11  -3  -4    4.30    3.70
  11  -3  -4    9.00    4.40
  11   3  -4    1.70    4.00
  10  -3  -4   20.20    5.90
 -10  -3   4   20.00    5.70
  10  -3  -4   14.30    5.60
  10   3  -4   10.30    4.30
  -9  -3   4   -2.70    2.80
   9  -3  -4    4.60    3.30
   9  -3  -4    4.30    3.60
   9   3  -4    4.30    2.80
  -8  -3   4   16.00    4.90
   8  -3  -4   15.30    4.60
   8  -3  -4   10.30    4.10
  -8   3   4    6.50    4.00
   8   3  -4   10.30    4.00
  -7  -3   4   48.70    7.80
   7  -3  -4   43.10    6.70
   7  -3  -4   38.20    6.70
  -7   3   4   27.20    5.10
   7   3  -4   39.90    6.80
   6  -3  -4   -2.10    1.70
  -6  -3   4   -0.50    1.70
   6  -3  -4   -0.20    1.60
   6   3  -4   -0.10    1.60
   6   3  -4    2.00    1.90
  -6   3   4    0.90    1.70
  -5  -3   4   -0.80    1.40
   5  -3  -4    1.30    1.90
   5  -3  -4   -1.30    1.80
   5   3  -4   -0.20    1.40
   5   3  -4   -1.10    1.80
  -5   3   4    0.30    1.80
   4  -3  -4    0.80    1.70
   4  -3  -4    3.40    2.10
  -4  -3   4   -1.00    1.80
   4   3  -4    0.60    1.50
  -4   3   4    3.60    2.00
   4   3  -4    1.50    1.20
  -3  -3   4   86.49    7.50
   3  -3  -4   98.09    6.40
   3  -3  -4   95.39    8.10
  -3   3   4   75.49    6.20
   3   3  -4   94.09    7.30
   3   3  -4   98.99    5.10
  -2  -3   4    1.10    1.90
   2  -3  -4    5.00    1.80
   2  -3  -4    3.00    1.90
   2   3  -4    4.50    1.30
   2   3  -4    2.60    1.80
  -2   3   4    7.30    2.20
   1  -3  -4   51.69    4.30
   1  -3  -4   46.40    6.70
  -1  -3   4   44.60    5.80
   1  -3  -4   44.10    5.60
   1   3  -4   50.39    6.00
  -1   3   4   49.30    5.50
   0  -3  -4   12.80    3.70
   0  -3   4   12.50    3.10
   0  -3  -4    5.20    2.20
   0   3  -4   13.40    3.30
   0   3   4   11.90    2.90
   0   3   4   12.40    2.30
   0   3  -4   13.70    1.80
   1  -3   4   31.40    4.50
   1  -3   4   19.00    4.10
  -1  -3  -4   21.80    4.00
  -1  -3  -4   33.40    5.80
   1   3   4   22.00    3.70
   1   3   4   21.60    3.10
  -1   3  -4   23.60    2.60
  -2  -3  -4  108.49    7.70
   2  -3   4   92.99    6.40
   2  -3   4   95.09    7.60
  -2  -3  -4   97.99    8.60
   2   3   4   97.39    6.00
  -2   3  -4  104.39    5.60
   2   3   4   99.99    7.30
  -3  -3  -4    6.20    2.60
  -3  -3  -4    0.70    2.30
   3  -3   4    3.50    2.10
   3  -3   4    3.70    1.70
   3   3   4    3.40    2.00
  -3   3  -4    2.50    1.40
   3   3   4    6.30    2.10
   4  -3   4   13.20    4.20
  -4  -3  -4   23.00    5.00
  -4  -3  -4   16.70    4.10
   4  -3   4   21.50    3.00
   4   3   4   30.60    5.00
  -4   3  -4   22.90    3.60
   4   3   4   15.40    3.30
  -5  -3  -4    6.50    3.10
   5  -3   4    8.30    3.40
  -5  -3  -4    6.60    3.10
  -5   3  -4    2.60    2.00
   5   3   4   10.50    3.00
   6  -3   4   20.30    5.10
  -6  -3  -4   22.20    5.30
  -6  -3  -4   20.50    4.80
  -6   3  -4   24.70    4.40
   6   3   4   26.80    5.00
  -7  -3  -4   12.40    4.70
   7  -3   4   21.10    5.60
  -7   3  -4   27.70    5.20
   7   3   4   23.10    5.20
  -8  -3  -4    4.10    3.40
   8  -3   4    2.10    3.00
   8   3   4    2.00    2.20
  -8   3  -4   -4.30    1.70
  -9  -3  -4   27.90    6.70
   9  -3   4   26.90    7.10
   9   3   4   22.80    6.20
  -9   3  -4   19.20    4.90
 -10  -3  -4   29.40    8.40
  10  -3   4   25.80    7.50
 -10   3  -4   29.00    6.30
  10   3   4   25.50    6.60
  11  -3   4   -1.10    4.50
 -11   3  -4    1.50    3.60
  11   3   4   -3.50    3.30
  12  -3   4   11.30    6.80
  12   3   4   -1.60    3.90
 -12   3  -4   -4.10    3.40
  13  -3   4    3.90    5.80
  13   3   4   -2.10    4.80
  13  -4  -4    2.70    4.00
 -13  -4   4   -2.10    4.90
  13   4  -4    4.40    4.20
  12  -4  -4    6.90    5.50
 -12  -4   4    6.60    5.00
  12   4  -4    7.50    5.10
  11  -4  -4   25.60    7.20
  11  -4  -4   28.40    8.00
 -11  -4   4   35.70    8.90
  11   4  -4   38.30    8.30
  10  -4  -4    2.70    4.10
 -10  -4   4    2.00    3.20
  10  -4  -4    4.70    4.20
  10   4  -4    1.70    3.80
   9  -4  -4    5.00    4.10
   9  -4  -4    1.40    3.50
  -9  -4   4    1.50    4.00
   9   4  -4   -0.80    2.80
   8  -4  -4   80.09   10.30
  -8  -4   4   73.49   11.10
   8  -4  -4   71.59   10.20
   8   4  -4   62.09    9.30
   7  -4  -4    3.60    3.30
  -7  -4   4   -2.80    2.60
   7  -4  -4    1.40    3.00
   7   4  -4   -0.50    1.90
  -7   4   4    0.90    2.90
  -6  -4   4   15.50    5.30
   6  -4  -4   26.80    5.40
   6  -4  -4   23.60    5.80
  -6   4   4   20.50    4.80
   5  -4  -4  184.88   11.70
   5  -4  -4  176.58   12.70
  -5  -4   4  208.08   13.80
   5   4  -4  180.78   12.40
  -5   4   4  198.78   11.70
   4  -4  -4   31.40    5.30
  -4  -4   4   15.30    4.70
   4  -4  -4   24.50    5.60
  -4   4   4   26.20    4.70
   4   4  -4   22.40    3.80
   4   4  -4   23.30    4.90
   3  -4  -4   12.40    4.30
  -3  -4   4    1.10    1.90
   3  -4  -4    4.20    2.50
  -3   4   4    7.80    2.80
   3   4  -4    9.30    3.30
   3   4  -4    6.80    2.30
   2  -4  -4   38.20    6.80
   2  -4  -4   32.10    4.80
  -2  -4   4   42.70    6.80
   2   4  -4   31.40    3.90
  -2   4   4   33.40    5.00
   2   4  -4   30.50    5.40
   1  -4  -4    7.40    2.60
   1  -4  -4    1.00    2.60
  -1  -4   4    4.40    2.90
  -1   4   4   12.00    3.50
   1   4  -4    5.10    1.70
   1   4  -4    8.30    2.90
   0  -4  -4   55.39    6.10
   0  -4   4   48.40    6.70
   0  -4  -4   37.10    6.60
   0  -4   4   31.70    5.50
   0  -4  -4   42.50    6.20
   0   4   4   44.20    5.10
   0   4  -4   33.00    5.60
   0   4   4   42.30    5.70
   0   4  -4   38.10    4.10
  -1  -4  -4   82.39    8.60
  -1  -4  -4   51.89    7.90
   1  -4   4   47.30    7.20
   1  -4   4   71.49    7.90
   1   4   4   74.79    5.80
  -1   4  -4   61.79    4.70
   1   4   4   64.89    7.50
   2  -4   4   -0.30    1.90
  -2  -4  -4   -0.90    2.80
  -2  -4  -4    0.10    2.30
   2  -4   4    1.50    1.80
  -2   4  -4   -0.80    1.20
   2   4   4   -1.10    1.90
   2   4   4    1.80    1.70
   3  -4   4    8.60    3.00
  -3  -4  -4    4.60    3.10
   3  -4   4    5.80    3.40
  -3  -4  -4    2.20    2.90
   3   4   4   11.80    3.10
   3   4   4    6.40    3.30
  -3   4  -4    4.40    2.00
   4  -4   4  492.55   23.80
  -4  -4  -4  485.65   24.80
   4  -4   4  525.05   20.20
  -4  -4  -4  491.75   24.70
  -4   4  -4  509.75   20.10
   4   4   4  489.95   20.70
   4   4   4  511.85   22.60
  -5  -4  -4   74.29   10.50
   5  -4   4   90.99   10.80
  -5   4  -4   88.79    7.10
   5   4   4   91.99   10.00
   5   4   4   81.39    8.60
  -6  -4  -4   19.60    5.40
   6  -4   4   22.60    6.20
   6   4   4   27.70    5.40
  -6   4  -4   16.20    4.00
   6   4   4   15.60    4.50
   7  -4   4  122.39   14.10
  -7  -4  -4  119.39   14.00
   7   4   4  175.08   11.50
  -7   4  -4  127.39    9.90
  -8  -4  -4   -0.40    3.60
   8  -4   4   -1.40    2.40
  -8   4  -4    3.40    2.90
   8   4   4    2.70    3.20
   9  -4   4   -2.00    2.60
  -9  -4  -4    2.10    4.00
  -9   4  -4    2.80    3.50
   9   4   4    0.80    2.10
  10  -4   4   -1.70    4.50
 -10  -4  -4   -4.70    3.50
  10   4   4    2.80    3.90
 -10   4  -4   -0.50    3.30
  11  -4   4   43.50   10.80
  11   4   4   44.90    8.90
 -11   4  -4   50.29    8.90
  12  -4   4    3.20    6.50
 -12   4  -4    0.00    4.30
  12   4   4    4.10    4.10
  12  -5  -4   -4.60    4.40
 -12  -5   4   -0.30    4.80
  12   5  -4   -2.80    4.20
  11  -5  -4    2.20    4.90
 -11  -5   4    7.90    5.10
  11   5  -4    1.80    4.50
  10  -5  -4   38.70    8.50
  10  -5  -4   32.90    8.00
 -10  -5   4   33.10    8.70
  10   5  -4   38.60    8.90
  -9  -5   4   27.30    8.10
   9  -5  -4   33.80    7.90
   9  -5  -4   19.90    6.70
   9   5  -4   34.10    8.20
   8  -5  -4    5.10    3.80
  -8  -5   4    0.50    4.20
   8  -5  -4    6.20    4.90
   8   5  -4   11.00    5.20
   7  -5  -4    4.90    3.20
  -7  -5   4   -2.20    3.10
   7  -5  -4    4.20    4.30
   7   5  -4    1.90    2.40
  -6  -5   4   -0.10    2.60
   6  -5  -4   -0.80    2.70
   6  -5  -4    1.70    2.60
  -6   5   4    4.80    3.20
   6   5  -4   -3.40    2.60
   5  -5  -4   20.10    6.10
  -5  -5   4   13.70    5.50
   5  -5  -4   20.00    5.30
   5   5  -4   18.40    5.50
  -5   5   4   12.30    4.20
   4  -5  -4   11.20    4.10
  -4  -5   4    8.10    4.40
   4  -5  -4   15.80    5.20
   4   5  -4    5.00    3.80
  -4   5   4   22.30    5.00
   3  -5  -4    3.60    4.00
  -3  -5   4    1.70    3.50
   3  -5  -4    1.50    2.50
   3   5  -4   -1.80    1.30
  -3   5   4    0.00    2.40
   2  -5  -4   37.80    7.50
  -2  -5   4   30.50    6.40
   2  -5  -4   32.10    5.70
  -2   5   4   43.00    6.60
   2   5  -4   25.10    6.00
   2   5  -4   43.10    5.20
   1  -5  -4   75.89    8.50
  -1  -5   4   63.89    9.10
   1  -5  -4   77.69   10.80
   1   5  -4   81.29    9.60
  -1   5   4   74.79    8.50
   1   5  -4   74.49    5.90
   0  -5   4   69.69    9.20
   0  -5   4   64.69    9.20
   0  -5  -4   56.49    7.10
   0  -5  -4   47.80    8.70
   0   5  -4   68.79    5.70
   0   5   4   63.99    7.80
   0   5  -4   67.69    8.70
   1  -5   4  125.29   12.90
  -1  -5  -4  122.39   14.10
   1  -5   4  130.59   10.50
   1   5   4  144.09    9.40
  -1   5  -4  132.19    8.20
   1   5   4  123.69    9.80
   2  -5   4   -0.50    1.80
   2  -5   4    2.80    2.70
  -2  -5  -4    4.50    3.60
  -2   5  -4   -2.70    1.20
   2   5   4   -0.30    2.00
   2   5   4   -1.90    2.30
  -3  -5  -4   66.79   10.50
   3  -5   4   65.29    9.60
   3  -5   4   49.99    7.30
  -3   5  -4   51.89    6.20
   3   5   4   66.19    7.90
   3   5   4   63.39    8.70
  -4  -5  -4    7.80    4.70
   4  -5   4    1.50    2.70
   4   5   4    4.50    3.10
  -4   5  -4    7.30    2.90
   4   5   4    2.70    2.70
   5  -5   4    4.40    3.50
  -5  -5  -4    1.20    3.00
   5   5   4    3.70    3.00
   5   5   4    4.90    3.80
  -5   5  -4    5.50    2.80
   6  -5   4   21.80    6.80
  -6  -5  -4   14.90    6.30
   6   5   4   15.80    5.10
   6   5   4   12.40    4.30
  -6   5  -4   12.40    4.00
   7  -5   4   90.99   12.90
  -7  -5  -4   80.99   12.50
  -7   5  -4   84.99    9.90
   7   5   4   91.79   10.80
  -8  -5  -4  115.29   15.30
   8  -5   4  105.59   14.60
  -8   5  -4  127.69   12.60
   8   5   4  110.59   12.40
   9  -5   4   18.70    7.40
  -9  -5  -4    5.00    5.40
  -9   5  -4    1.20    2.80
   9   5   4    3.50    3.80
  10  -5   4   -0.80    4.10
 -10  -5  -4   -2.20    5.10
  10   5   4    5.70    4.70
 -10   5  -4    5.60    4.40
  11  -5   4    6.50    5.50
 -11   5  -4   -0.30    3.80
  11   5   4    3.10    4.20
  10  -6  -4   -0.70    5.00
 -10  -6   4    9.70    5.60
  10   6  -4   -0.70    2.70
  -9  -6   4   15.10    6.10
   9  -6  -4   34.50    9.10
   9  -6  -4   20.40    7.40
   9   6  -4   25.70    7.10
   8  -6  -4   23.00    7.30
  -8  -6   4   38.60    9.30
   8  -6  -4   34.50    8.90
   8   6  -4   14.70    5.80
   7  -6  -4   32.60    8.40
  -7  -6   4   44.80   10.20
   7  -6  -4   41.50    8.60
   7   6  -4   20.20    7.20
   6  -6  -4    5.50    4.00
  -6  -6   4   12.80    6.10
   6  -6  -4    6.50    4.60
   6   6  -4    6.10    4.10
   5  -6  -4    2.30    4.20
   5  -6  -4    2.20    3.70
  -5  -6   4    2.30    4.50
  -5   6   4   -2.30    3.10
   5   6  -4    4.30    4.60
   4  -6  -4   -2.80    2.50
  -4  -6   4   -3.20    2.30
   4  -6  -4   -2.90    3.50
   4   6  -4    7.60    4.70
  -4   6   4    2.30    3.40
   4   6  -4    1.70    2.50
   3  -6  -4   60.39    8.80
   3  -6  -4   45.00    9.30
  -3  -6   4   49.70    9.90
   3   6  -4   27.10    6.80
  -3   6   4   49.30    7.90
   3   6  -4   43.50    6.30
   2  -6  -4  199.68   13.30
   2  -6  -4  193.18   16.10
  -2  -6   4  193.68   15.40
   2   6  -4  187.68   11.30
  -2   6   4  197.38   13.20
   2   6  -4  165.48   13.20
  -1  -6   4    2.50    3.30
   1  -6  -4    4.00    3.10
   1  -6  -4   -0.70    4.10
  -1  -6   4   -0.30    3.10
   1   6  -4    2.00    2.20
  -1   6   4   -0.40    2.40
   1   6  -4    3.00    2.90
   0  -6   4    5.70    4.50
   0  -6  -4   10.20    5.40
   0  -6   4    3.30    3.10
   0  -6  -4    6.70    3.70
   0   6  -4   10.10    3.20
   0   6   4   12.50    4.40
  -1  -6  -4  107.09   11.30
   1  -6   4   93.39   12.40
  -1  -6  -4  108.49   14.50
   1  -6   4  104.19   12.60
   1   6   4  113.69   11.20
  -1   6  -4  128.69    9.00
   1   6   4  107.09   11.70
  -2  -6  -4   11.00    5.10
   2  -6   4   15.00    5.50
   2  -6   4   17.90    5.70
   2   6   4   13.10    4.40
   2   6   4   10.50    4.50
  -2   6  -4   13.40    3.70
   3  -6   4   -1.20    3.50
   3  -6   4    2.40    3.60
  -3  -6  -4   -0.60    2.80
  -3   6  -4    0.20    2.10
   3   6   4    2.40    3.70
   3   6   4   -1.20    2.60
  -4  -6  -4    5.20    4.30
   4  -6   4    1.40    3.10
   4   6   4    5.50    3.70
  -4   6  -4    4.50    3.00
   4   6   4   -0.30    2.70
  -5  -6  -4   14.70    7.20
   5  -6   4   14.00    6.40
   5   6   4   15.00    5.90
   5   6   4   18.60    5.30
  -5   6  -4   14.20    4.20
   6  -6   4    3.90    4.50
  -6  -6  -4   -4.20    3.70
  -6   6  -4   -0.40    2.60
   6   6   4    0.00    3.00
   7  -6   4   65.29   12.30
  -7  -6  -4   79.79   13.60
  -7   6  -4   76.09   10.00
   7   6   4   72.59   10.50
   8  -6   4   -3.20    4.10
  -8  -6  -4    3.90    4.60
   8   6   4    3.90    4.20
  -8   6  -4    1.60    3.50
   9  -6   4   -4.80    4.60
  -9  -6  -4    1.70    4.40
   9   6   4    1.60    4.70
  -9   6  -4   -0.90    4.00
  -8  -7   4    6.90    6.60
   8  -7  -4    9.30    7.20
   8  -7  -4    5.50    6.80
   8   7  -4    7.40    6.30
   7  -7  -4    1.80    5.50
  -7  -7   4   27.60    9.50
   7  -7  -4    9.70    6.70
   7   7  -4   15.70    5.40
   7   7  -4    5.20    4.70
   6  -7  -4   96.29   13.20
   6  -7  -4  100.69   14.70
  -6  -7   4   81.19   14.30
   6   7  -4   84.89   10.90
   6   7  -4   78.79   12.20
   5  -7  -4    9.20    6.20
   5  -7  -4    4.50    4.50
  -5  -7   4    4.00    4.80
   5   7  -4    3.30    4.70
   5   7  -4   -1.30    3.20
   4  -7  -4  101.99   13.00
   4  -7  -4   95.19   14.40
  -4  -7   4   98.59   14.90
   4   7  -4  122.09   15.20
   4   7  -4  114.09   11.60
   3  -7  -4    9.90    5.20
   3  -7  -4   19.40    7.30
  -3  -7   4    7.90    5.70
   3   7  -4    6.00    4.00
   3   7  -4   10.30    4.00
  -2  -7   4    0.10    4.10
   2  -7  -4   10.60    5.40
  -2  -7   4   10.80    5.30
   2  -7  -4   23.50    6.30
  -2   7   4    8.70    4.30
   2   7  -4   11.00    4.00
   2   7  -4   11.60    5.10
  -1  -7   4    6.90    5.40
   1  -7  -4    6.00    4.10
  -1  -7   4    2.40    4.00
   1  -7  -4   -3.40    4.50
   1   7  -4   -0.60    2.20
  -1   7   4    8.20    4.80
   0  -7   4   -1.40    3.90
   0  -7   4    1.80    4.40
   0  -7  -4    3.60    3.70
   0  -7  -4    4.30    4.50
   0   7  -4    1.60    2.50
   0   7   4    3.00    3.70
  -1  -7  -4   10.70    6.80
  -1  -7  -4   19.50    5.80
   1  -7   4   15.50    6.80
   1  -7   4    0.80    2.90
   1   7   4   13.00    5.40
  -1   7  -4   12.40    4.30
   2  -7   4   -5.80    3.20
   2  -7   4    7.30    4.60
  -2  -7  -4   -0.30    4.90
  -2  -7  -4   -1.60    3.00
   2   7   4    8.20    4.10
   2   7   4    1.90    4.00
  -2   7  -4    0.50    2.50
  -3  -7  -4   19.70    9.00
   3  -7   4   30.30    8.50
   3   7   4   20.00    6.20
  -3   7  -4   33.40    6.40
  -4  -7  -4   14.10    7.30
   4  -7   4   15.40    6.70
  -4   7  -4   11.40    4.50
  -5  -7  -4   11.70    5.80
   5  -7   4    0.60    4.00
  -5   7  -4    8.20    4.50
   6  -7   4    2.30    4.00
  -6  -7  -4   -3.40    5.00
  -6   7  -4    1.50    3.60
  -7   7  -4   16.30    6.00
   3  -8  -4    5.90    6.90
  -3  -8   4    3.10    4.80
  -3  -8   4   10.40    5.40
   3   8  -4    1.30    3.90
   3   8  -4   10.10    6.80
  -2  -8   4   11.10    6.70
  -2  -8   4   22.30    8.40
   2  -8  -4   18.80    7.70
   2   8  -4   12.60    5.10
   1  -8  -4   45.80   11.50
  -1  -8   4   47.10   11.10
  -1  -8   4   32.50    9.60
   1   8  -4   55.59    8.80
   0  -8   4   14.80    7.60
   0  -8   4   28.10    8.50
   0  -8  -4   14.00    7.10
   0   8  -4    3.70    4.10
   1  -8   4   21.60    8.20
  -1  -8  -4    3.10    4.50
  -1   8  -4   21.50    6.00
  -2  -8  -4   -1.50    3.60
   2  -8   4    3.50    5.50
  -2   8  -4   -1.50    3.30
  15   0  -5   -0.80    5.10
  14   0  -5    4.10    4.30
  14   0  -5    6.50    5.80
  13   0  -5    6.40    4.20
  13   0  -5   -0.20    3.60
  12   0  -5   -3.00    3.30
  12   0  -5   -3.20    2.60
  11   0  -5    1.30    2.70
  11   0  -5   -3.10    2.70
  10   0  -5   -0.70    2.70
  10   0  -5    1.10    3.20
   9   0  -5    0.20    2.00
   9   0  -5   -2.80    2.50
   8   0  -5    0.90    2.00
   8   0  -5   -1.90    2.10
   7   0  -5    0.10    1.80
   7   0  -5   -0.20    2.10
   7   0  -5    2.60    2.30
   6   0  -5    0.40    1.30
   6   0  -5   -0.40    1.80
   6   0  -5   -3.30    1.20
   5   0  -5    0.90    1.50
   5   0  -5   -0.80    1.20
   5   0  -5    0.10    1.10
   4   0  -5   -0.40    0.80
   4   0  -5    1.80    1.40
   4   0  -5    0.70    1.50
   3   0  -5    0.60    1.20
   3   0  -5    0.60    0.80
   3   0  -5   -0.30    0.80
   3   0  -5   -0.60    0.70
   2   0  -5    0.70    0.80
   2   0  -5    0.30    0.80
   2   0  -5   -0.40    0.60
   2   0  -5    0.30    1.10
   1   0  -5   -0.50    0.70
   1   0  -5    1.40    0.80
   1   0  -5    0.80    0.70
   1   0  -5    0.60    1.20
   0   0  -5    0.60    0.90
   0   0  -5   -0.50    0.60
   0   0   5   -0.60    0.60
   0   0  -5   -0.40    0.70
   1   0   5   -0.30    0.80
  -1   0  -5    0.30    1.00
  -1   0  -5   -0.20    0.80
  -2   0  -5   -0.20    0.90
   2   0   5   -0.80    0.90
  -2   0  -5   -0.50    0.90
   3   0   5    2.50    1.40
   3   0   5    0.40    1.00
  -3   0  -5   -1.40    0.70
  -3   0  -5    0.80    1.20
  -4   0  -5   -1.10    0.80
  -4   0  -5    0.10    0.90
   4   0   5   -0.30    1.20
  -5   0  -5    2.50    1.70
   5   0   5   -0.80    1.00
  -5   0  -5    0.30    0.80
   6   0   5    0.60    1.90
  -6   0  -5   -2.40    0.70
  -6   0  -5   -0.20    0.70
   7   0   5   -0.30    2.10
  -7   0  -5   -0.80    2.10
   8   0   5    6.20    3.50
  -8   0  -5    1.60    2.40
   9   0   5    3.60    3.00
  -9   0  -5    2.60    2.50
  10   0   5   -2.70    2.60
 -10   0  -5   -1.30    2.90
  11   0   5   -1.80    3.40
 -11   0  -5    2.80    3.80
  12   0   5    6.00    5.70
  13   0   5   -0.40    3.60
  15  -1  -5    4.00    5.70
  15   1  -5    2.00    5.90
  15   1  -5   -2.60    4.50
  14  -1  -5    3.20    5.10
  14   1  -5    8.90    5.50
  14   1  -5    7.80    5.70
  13  -1  -5   20.10    6.10
  13  -1  -5   25.80    7.80
  13   1  -5   13.00    6.00
  13   1  -5   21.40    7.00
  12  -1  -5   33.70    7.20
  12  -1  -5   35.70    8.40
  12   1  -5   59.69    9.80
  12   1  -5   44.60    8.70
  11  -1  -5   40.30    7.50
  11  -1  -5   37.20    7.90
  11   1  -5   29.00    6.90
  11   1  -5   32.40    7.30
  10  -1  -5    2.90    2.80
  10  -1  -5    1.70    3.30
  10   1  -5    0.70    3.10
  10   1  -5    2.90    3.40
   9  -1  -5    1.10    2.40
   9  -1  -5   -0.20    2.50
   9   1  -5    2.20    2.50
   9   1  -5   -0.10    2.70
   8  -1  -5    3.50    2.80
   8  -1  -5    2.90    2.80
   8   1  -5    6.20    3.10
   8   1  -5   -0.50    1.70
   7  -1  -5    3.80    2.20
   7  -1  -5    7.50    3.00
   7   1  -5    2.10    2.70
   7   1  -5    4.40    2.50
   7   1  -5    4.50    2.10
  -7   1   5    2.40    1.80
   6  -1  -5  157.78    9.00
   6  -1  -5  135.09    9.90
  -6   1   5  145.99    8.10
   6   1  -5  134.19    7.50
   6   1  -5  133.79    8.90
   6   1  -5  137.19    9.90
   5  -1  -5  324.37   16.50
   5  -1  -5  335.37   14.00
   5   1  -5  354.46   16.70
   5   1  -5  341.07   13.00
  -5   1   5  349.77   13.70
   5   1  -5  325.17   14.60
   4  -1  -5   49.50    4.10
   4  -1  -5   58.59    4.50
   4  -1  -5   42.90    6.20
  -4   1   5   52.09    4.00
   4   1  -5   58.99    4.90
   4   1  -5   63.79    3.70
   4   1  -5   64.29    7.30
   3  -1  -5   20.60    2.60
   3  -1  -5   27.70    3.40
   3  -1  -5   22.10    4.30
   3   1  -5   23.30    3.20
   3   1  -5   28.00    4.50
  -3   1   5   28.20    3.30
   3   1  -5   23.20    1.70
   2  -1  -5   57.59    4.20
   2  -1  -5   59.19    4.40
   2  -1  -5   62.09    3.00
   2  -1  -5   58.29    6.50
   2   1  -5   63.99    4.30
   2   1  -5   57.29    6.10
  -2   1   5   54.59    3.70
  -2   1   5   53.19    2.80
   1  -1  -5  132.09    6.80
   1  -1  -5  127.79    8.00
   1  -1  -5  135.19    6.70
   1   1  -5  135.09    6.60
  -1   1   5  127.29    6.10
   1   1  -5  141.79    7.70
   0  -1  -5  195.28    8.80
   0  -1  -5  201.18    9.00
   0  -1   5  195.28    8.60
   0  -1  -5  199.38    9.90
   0   1  -5  181.08    6.00
   0   1  -5  189.98    6.00
   0   1  -5  184.68    8.80
   0   1   5  188.28    8.10
  -1  -1  -5  169.78    6.10
  -1  -1  -5  183.08    8.60
   1  -1   5  168.08    8.10
  -1  -1  -5  165.78    8.80
   1   1   5  172.28    6.10
  -1   1  -5  173.28    6.60
  -1   1  -5  161.18    7.50
   1   1   5  164.98    7.70
   2  -1   5   85.99    5.80
  -2  -1  -5   78.59    5.60
  -2  -1  -5   83.49    5.80
  -2   1  -5   88.89    4.80
  -2   1  -5   89.79    4.40
   2   1   5   77.49    5.20
   2   1   5   89.19    4.70
   3  -1   5  355.16   14.70
  -3  -1  -5  309.47   14.20
  -3  -1  -5  332.07   14.00
   3  -1   5  340.97   10.90
   3   1   5  343.87   13.30
  -3   1  -5  343.47   10.80
  -3   1  -5  361.46   13.50
   3   1   5  336.97   14.00
  -4  -1  -5  591.44   21.10
   4  -1   5  556.14   22.10
  -4  -1  -5  576.54   22.20
   4   1   5  573.74   21.10
  -4   1  -5  561.84   20.90
  -5  -1  -5    3.70    2.20
  -5  -1  -5    2.30    1.90
   5  -1   5    0.70    1.50
   5   1   5    0.90    1.80
  -5   1  -5    2.80    1.80
   6  -1   5   27.50    5.50
  -6  -1  -5   32.50    5.40
  -6  -1  -5   26.30    4.20
  -6   1  -5   26.90    4.60
   6   1   5   31.40    5.40
  -7  -1  -5   17.30    3.60
   7  -1   5   24.20    5.40
  -7  -1  -5   29.10    5.40
   7   1   5   19.20    4.80
  -7   1  -5   19.20    4.50
  -8  -1  -5    4.10    2.60
   8  -1   5   22.10    5.40
  -8   1  -5    5.90    3.30
   8   1   5    8.60    3.50
  -9  -1  -5   36.40    7.20
   9  -1   5   28.10    6.50
   9   1   5   37.10    7.50
  -9   1  -5   49.70    8.00
  10  -1   5    3.20    4.40
 -10  -1  -5    6.80    4.60
  10   1   5   12.30    5.50
 -10   1  -5    0.60    2.30
  11  -1   5   38.80    8.90
 -11   1  -5   32.20    7.40
  11   1   5   18.30    6.40
  12  -1   5   47.40    9.90
  12   1   5   67.09   11.50
  13  -1   5   78.49   13.30
  13   1   5   78.89   13.00
  15  -2  -5   81.49   14.00
  15   2  -5   78.99   13.30
 -14  -2   5  149.39   17.00
  14  -2  -5  139.89   17.30
  14   2  -5  109.79   15.30
  13  -2  -5   12.10    5.80
  13  -2  -5    5.90    4.20
 -13  -2   5    2.60    4.60
  13   2  -5   10.30    5.70
  13   2  -5    3.90    4.80
  12  -2  -5   13.30    5.40
  12  -2  -5   11.50    4.80
  12   2  -5    7.40    5.40
  12   2  -5   18.00    6.10
  11  -2  -5   50.29    8.70
  11  -2  -5   70.79   10.20
  11   2  -5   40.50    8.20
  11   2  -5   61.79    9.90
  10  -2  -5    2.30    3.50
  10  -2  -5    9.60    4.40
  10   2  -5   -2.90    1.80
  10   2  -5    3.10    2.80
   9  -2  -5  130.29   10.60
   9  -2  -5  142.29   11.80
   9   2  -5  158.48   12.10
   9   2  -5  131.69   11.10
   8  -2  -5  134.79   11.20
   8  -2  -5  123.69    9.40
   8   2  -5  130.09   10.50
   8   2  -5  141.89   11.20
   7  -2  -5    6.30    3.00
   7   2  -5    5.70    2.70
  -7   2   5   11.30    3.30
   7   2  -5    6.00    3.00
   6  -2  -5    2.80    2.10
   6  -2  -5    1.10    2.00
   6   2  -5    1.40    1.40
   6   2  -5   -0.50    1.50
   6   2  -5    1.60    2.10
  -6   2   5   -0.60    1.50
   5  -2  -5    1.80    1.80
   5  -2  -5    1.10    2.20
  -5   2   5    2.10    1.80
   5   2  -5    1.90    1.30
   5   2  -5    4.20    2.40
   5   2  -5    0.70    1.50
   4  -2  -5   11.80    2.60
   4  -2  -5   14.70    3.90
   4   2  -5   13.20    1.90
  -4   2   5   15.10    3.00
   4   2  -5   17.00    3.90
   4   2  -5   15.60    3.40
   3  -2  -5    0.90    1.90
   3  -2  -5    2.40    1.30
  -3   2   5    0.10    0.90
   3   2  -5    1.60    0.50
   3   2  -5    4.60    2.10
   3   2  -5    1.10    1.60
   2  -2  -5  172.68    9.60
   2  -2  -5  166.48   10.30
   2  -2  -5  186.18    7.30
  -2   2   5  170.18    8.60
   2   2  -5  199.08    9.70
   2   2  -5  187.48   10.10
   1  -2  -5    8.30    1.30
   1  -2  -5    5.10    2.10
   1  -2  -5    9.80    2.80
   1   2  -5    2.20    1.90
  -1   2   5    4.60    1.70
   1   2  -5    4.90    2.00
   0  -2   5  183.48    9.70
   0  -2  -5  182.88    6.60
   0  -2  -5  183.38   10.50
   0  -2  -5  199.18    9.80
   0   2  -5  152.78    8.70
   0   2   5  194.08    9.20
   0   2  -5  165.08    8.70
  -1  -2  -5  170.98   10.40
   1  -2   5  183.28    8.50
  -1  -2  -5  180.08    9.60
   1  -2   5  171.58    9.60
   1   2   5  179.38    7.00
   1   2   5  186.08    9.30
  -1   2  -5  186.68    6.70
  -2  -2  -5   61.99    6.60
   2  -2   5   62.39    4.00
   2  -2   5   62.49    6.60
  -2  -2  -5   68.59    7.30
   2   2   5   58.59    3.80
   2   2   5   63.29    5.30
  -2   2  -5   57.59    3.70
   3  -2   5   53.19    6.50
   3  -2   5   50.99    3.20
  -3  -2  -5   46.20    6.00
  -3  -2  -5   56.69    6.80
   3   2   5   60.49    4.40
   3   2   5   57.29    6.20
  -3   2  -5   54.29    4.10
  -4  -2  -5   73.09    7.70
   4  -2   5   87.49    7.40
  -4  -2  -5   71.29    7.90
   4   2   5   78.29    5.80
  -4   2  -5   84.39    5.70
   4   2   5   79.39    6.60
  -5  -2  -5   24.40    4.70
   5  -2   5   16.80    4.40
  -5  -2  -5   25.70    4.90
  -5   2  -5   16.00    3.30
   5   2   5   16.80    3.80
  -6  -2  -5   33.40    5.80
  -6  -2  -5   29.90    5.50
   6  -2   5   27.30    5.60
   6   2   5   28.50    5.10
  -6   2  -5   26.20    4.60
  -7  -2  -5  224.18   13.60
   7  -2   5  195.68   13.60
  -7  -2  -5  203.28   12.40
  -7   2  -5  215.48   12.30
   7   2   5  216.58   12.90
   8  -2   5   41.30    7.90
  -8  -2  -5   42.30    7.50
  -8  -2  -5   26.90    5.70
  -8   2  -5   32.60    6.00
   8   2   5   18.50    5.10
   9  -2   5   33.40    7.30
  -9   2  -5   27.40    5.50
   9   2   5   31.60    6.90
  10  -2   5   19.20    5.80
 -10   2  -5    3.70    3.60
  10   2   5   18.90    6.20
  11  -2   5    5.10    5.00
 -11   2  -5   -0.10    3.50
  11   2   5    1.00    3.60
  12  -2   5   12.70    7.00
 -12   2  -5    7.90    5.40
  12   2   5   20.00    7.20
  13  -2   5   -1.50    4.40
  13   2   5    1.00    4.90
  14  -3  -5    8.80    6.30
 -14  -3   5   -1.80    4.70
  14   3  -5    7.00    5.20
 -13  -3   5   -3.10    2.50
  13  -3  -5    6.90    5.90
  13   3  -5    0.00    4.40
  12  -3  -5  104.69   13.50
  12  -3  -5  110.79   14.00
 -12  -3   5  120.39   14.80
  12   3  -5  124.79   15.20
  11  -3  -5  199.38   15.40
 -11  -3   5  204.98   16.50
  11  -3  -5  215.38   16.00
  11   3  -5  214.98   15.80
  10  -3  -5   46.70    8.00
 -10  -3   5   45.00    9.00
  10  -3  -5   36.90    7.90
  10   3  -5   56.99    9.40
  -9  -3   5   19.50    5.60
   9  -3  -5   19.10    5.20
   9  -3  -5   17.40    5.80
   9   3  -5   23.10    6.00
   9   3  -5   16.80    5.00
   8  -3  -5  129.79   10.20
  -8  -3   5  120.19   13.10
   8  -3  -5  128.29   11.00
   8   3  -5  125.29   12.90
   8   3  -5  124.69   13.40
  -7  -3   5    9.90    3.90
   7  -3  -5   16.80    4.30
   7  -3  -5   17.80    5.10
   7   3  -5   10.20    4.00
   7   3  -5   12.30    3.90
   6  -3  -5    3.50    3.50
   6  -3  -5    4.20    2.80
  -6  -3   5    9.90    3.70
   6   3  -5    8.30    2.90
   6   3  -5    7.30    3.40
   6   3  -5    7.30    3.30
  -6   3   5    0.00    2.10
  -5  -3   5   57.29    7.80
   5  -3  -5   54.19    6.30
   5  -3  -5   40.00    6.90
  -5   3   5   43.10    5.70
   5   3  -5   54.29    7.10
   5   3  -5   44.90    6.90
   5   3  -5   54.69    4.30
   4  -3  -5    7.40    2.50
  -4  -3   5   13.80    4.10
   4  -3  -5    6.30    2.90
   4   3  -5    7.30    3.30
  -4   3   5   12.50    3.20
   4   3  -5   11.20    2.10
   4   3  -5    3.80    2.60
  -3  -3   5  124.59    9.20
   3  -3  -5  130.09    7.30
   3  -3  -5  131.39   10.00
   3   3  -5  120.09    5.40
  -3   3   5  127.09    8.10
   3   3  -5  107.89    8.10
   2  -3  -5  224.48   13.70
  -2  -3   5  234.78   13.10
   2  -3  -5  280.87   11.10
   2   3  -5  264.37   13.20
  -2   3   5  260.67   12.30
  -1  -3   5    0.00    1.60
   1  -3  -5    1.20    1.50
   1  -3  -5   -0.20    1.10
   1  -3  -5    2.00    2.40
  -1   3   5    0.20    1.10
   1   3  -5    2.80    2.20
   0  -3   5    5.40    2.30
   0  -3  -5    3.40    1.50
   0  -3  -5    0.40    1.80
   0  -3  -5    5.70    2.70
   0  -3   5    8.10    2.90
   0   3  -5    3.80    2.00
   0   3  -5    4.30    1.00
   0   3   5    5.40    2.50
   1  -3   5   94.09    7.80
   1  -3   5  102.39    6.90
  -1  -3  -5  103.39    7.70
  -1  -3  -5   76.29    9.00
   1   3   5  100.59    5.60
  -1   3  -5  109.69    5.10
   1   3   5  101.49    7.20
  -2  -3  -5    8.10    3.50
  -2  -3  -5    9.10    2.80
   2  -3   5    2.90    2.50
   2  -3   5    6.10    2.20
  -2   3  -5    7.70    1.80
   2   3   5   14.60    3.70
   2   3   5    5.50    1.80
  -3  -3  -5    9.40    3.10
   3  -3   5    2.30    1.80
   3  -3   5   12.50    3.80
  -3  -3  -5    8.60    3.40
   3   3   5    9.70    3.00
  -3   3  -5    6.00    1.80
   3   3   5    7.40    2.30
  -4  -3  -5   48.40    6.80
   4  -3   5   44.30    6.10
  -4  -3  -5   40.50    7.00
   4  -3   5   45.50    7.00
   4   3   5   35.90    5.70
  -4   3  -5   43.50    5.00
   4   3   5   45.80    5.50
  -5  -3  -5   93.49   10.00
   5  -3   5   89.79   10.10
  -5  -3  -5   69.09    9.40
   5   3   5   86.99    6.90
   5   3   5   91.59    9.50
  -5   3  -5   86.99    6.70
  -6  -3  -5  201.58   13.70
  -6  -3  -5  196.78   12.80
   6  -3   5  194.78   13.50
   6   3   5  210.98   12.00
  -6   3  -5  194.88   11.30
  -7  -3  -5  204.38   15.80
  -7  -3  -5  196.58   13.80
   7  -3   5  198.78   14.10
   7   3   5  191.88   12.20
  -7   3  -5  207.28   12.40
   8  -3   5   22.00    6.50
  -8  -3  -5   13.20    5.10
  -8   3  -5   18.40    4.50
   8   3   5   15.00    4.90
   9  -3   5   86.79   12.30
  -9  -3  -5  106.39   12.30
   9   3   5  100.49   11.70
  -9   3  -5   75.79    9.60
  10  -3   5  148.99   16.40
 -10   3  -5  140.59   11.50
  10   3   5  135.29   14.10
  11  -3   5    3.30    4.10
 -11   3  -5    6.40    4.20
  11   3   5   -3.60    3.30
  12  -3   5   12.60    6.80
 -12   3  -5   12.70    5.70
  12   3   5    9.30    6.00
 -13  -4   5   16.50    7.50
  13  -4  -5    5.80    5.40
  13   4  -5    6.60    4.70
  12  -4  -5   37.50    9.40
 -12  -4   5   36.60    9.80
  12   4  -5   38.70    9.20
  11  -4  -5   12.70    5.90
 -11  -4   5    6.60    4.70
  11  -4  -5    5.00    5.10
  11   4  -5   14.50    5.60
 -10  -4   5   -2.10    3.70
  10  -4  -5   -2.50    3.50
  10  -4  -5   -1.00    2.20
  10   4  -5    1.40    4.10
   9  -4  -5    5.20    4.10
  -9  -4   5    3.40    4.20
   9  -4  -5    9.50    5.60
   9   4  -5    6.80    4.60
  -8  -4   5  151.98   13.30
   8  -4  -5  155.78   12.10
   8  -4  -5  175.58   13.60
   8   4  -5  179.48   13.80
   7  -4  -5   -0.10    3.50
   7  -4  -5    5.70    3.00
  -7  -4   5    3.70    3.00
   7   4  -5    2.90    2.90
   6  -4  -5    6.70    3.30
   6  -4  -5    3.20    4.00
  -6  -4   5    0.00    2.10
   6   4  -5    0.70    2.20
  -6   4   5   -0.60    2.10
   5  -4  -5   56.19    8.50
  -5  -4   5   46.40    8.00
   5  -4  -5   57.99    7.20
  -5   4   5   45.60    6.60
   5   4  -5   50.29    7.50
   4  -4  -5    9.50    4.10
  -4  -4   5   12.40    4.30
   4  -4  -5   17.10    3.80
   4   4  -5   10.40    2.60
  -4   4   5   14.60    3.70
   4   4  -5    8.00    3.50
   3  -4  -5   34.10    5.10
   3  -4  -5   24.80    5.90
  -3  -4   5   35.00    6.30
   3   4  -5   35.20    4.00
  -3   4   5   39.40    5.90
   3   4  -5   32.10    5.60
   2  -4  -5    0.80    2.40
  -2  -4   5   -2.60    1.90
   2  -4  -5   -1.20    1.50
   2   4  -5    0.60    1.30
   2   4  -5    1.20    1.70
  -2   4   5   -1.40    1.20
   1  -4  -5   22.90    3.80
   1  -4  -5   17.80    5.30
  -1  -4   5   23.10    5.10
  -1   4   5    9.20    3.20
   1   4  -5   13.20    2.30
   1   4  -5   13.40    4.00
   0  -4  -5   30.70    6.60
   0  -4   5   35.70    6.20
   0  -4   5   27.50    5.30
   0  -4  -5   45.20    5.20
   0  -4  -5   28.70    5.50
   0   4  -5   40.30    6.40
   0   4  -5   32.20    3.50
   0   4   5   30.60    5.10
   1  -4   5  207.18   13.00
   1  -4   5  206.18   11.70
  -1  -4  -5  178.28   11.50
  -1  -4  -5  163.48   12.80
  -1   4  -5  186.68    8.70
   1   4   5  189.48   11.40
   1   4   5  176.08    9.40
  -2  -4  -5   -2.20    2.20
  -2  -4  -5   -1.40    2.00
   2  -4   5    0.30    1.90
   2  -4   5   -0.50    1.90
  -2   4  -5    0.20    1.10
   2   4   5   -1.30    1.30
   2   4   5    0.00    1.30
   3  -4   5  125.79   10.40
   3  -4   5  123.99    8.40
  -3  -4  -5  129.89   10.10
  -3  -4  -5  123.49   13.20
   3   4   5  127.39    8.20
   3   4   5  125.69    9.80
  -3   4  -5  126.69    7.70
  -4  -4  -5   -1.80    2.50
   4  -4   5    0.40    2.20
  -4  -4  -5    4.30    3.20
   4   4   5    0.70    2.00
  -4   4  -5   -0.30    1.60
   4   4   5    0.70    2.70
   5  -4   5    7.90    3.70
  -5  -4  -5   12.30    5.20
  -5   4  -5   13.10    3.50
   5   4   5   13.10    4.80
   5   4   5    7.80    2.90
   6  -4   5   42.30    8.00
  -6  -4  -5   49.80    8.90
  -6   4  -5   46.00    6.60
   6   4   5   43.20    6.50
   7  -4   5    2.50    4.00
  -7  -4  -5    8.00    4.90
   7   4   5   13.70    4.30
  -7   4  -5    8.70    3.40
   8  -4   5   13.00    5.40
  -8  -4  -5   15.80    6.00
   8   4   5   10.90    4.30
  -8   4  -5   10.80    4.20
   9  -4   5   -2.00    4.00
  -9  -4  -5    1.20    3.70
  -9   4  -5   -3.80    2.20
   9   4   5   -0.80    2.90
  10  -4   5   16.80    7.50
 -10   4  -5   43.50    8.10
  10   4   5   37.30    7.70
  11  -4   5   -0.40    5.20
 -11   4  -5    7.30    4.20
  11   4   5    1.80    4.10
  12  -5  -5   -2.90    5.40
 -12  -5   5    0.50    5.10
  12   5  -5    0.40    3.70
 -11  -5   5    5.50    5.90
  11  -5  -5   -0.30    4.70
  11   5  -5    5.80    5.10
  10  -5  -5    0.10    4.50
 -10  -5   5    1.50    4.70
  10  -5  -5    0.90    3.40
  10   5  -5    5.40    4.20
  -9  -5   5   16.40    6.30
   9  -5  -5   11.70    6.20
   9  -5  -5   19.30    6.10
   9   5  -5   28.70    7.30
  -8  -5   5    5.20    4.20
   8  -5  -5   12.70    5.60
   8  -5  -5   -1.10    3.20
   8   5  -5    2.80    4.40
   7  -5  -5   28.10    7.70
   7  -5  -5   35.50    7.20
  -7  -5   5   25.50    7.50
   7   5  -5   33.40    7.40
   6  -5  -5   28.50    6.80
  -6  -5   5   49.90    9.80
   6  -5  -5   52.89    8.10
   6   5  -5   35.10    7.60
  -5  -5   5   67.69   10.40
   5  -5  -5   50.79    9.30
   5  -5  -5   61.29    8.50
   5   5  -5   54.99    8.70
  -5   5   5   46.10    8.90
   4  -5  -5    1.40    2.90
   4  -5  -5    1.80    2.80
  -4  -5   5    2.50    2.90
   4   5  -5    5.10    3.70
  -4   5   5   -0.80    1.80
  -3  -5   5    3.90    3.00
   3  -5  -5   -2.10    1.80
   3  -5  -5    3.30    2.80
  -3   5   5   -0.70    1.50
   3   5  -5    1.90    2.40
  -2  -5   5   37.80    7.50
   2  -5  -5   45.90    6.40
   2  -5  -5   38.50    7.80
   2   5  -5   42.90    7.60
  -2   5   5   48.10    6.90
   2   5  -5   34.00    4.50
   1  -5  -5   16.10    4.00
   1  -5  -5    9.80    4.30
  -1  -5   5    9.00    4.10
   1   5  -5    9.70    2.50
   1   5  -5    8.00    3.50
  -1   5   5    9.10    3.20
   0  -5  -5  168.18   14.20
   0  -5   5  161.18   12.40
   0  -5   5  184.88   12.90
   0  -5  -5  165.18   10.40
   0   5   5  177.68   11.70
   0   5  -5  169.88    9.20
  -1  -5  -5   63.99   10.60
   1  -5   5   57.69    8.70
   1  -5   5   57.99    8.30
   1   5   5   62.59    8.30
  -1   5  -5   59.49    6.10
   1   5   5   68.89    7.40
   2  -5   5   33.30    6.80
   2  -5   5   18.90    5.00
  -2  -5  -5   26.90    7.60
   2   5   5   25.40    5.40
   2   5   5   35.90    5.40
  -2   5  -5   23.20    4.00
  -3  -5  -5   58.39    9.90
   3  -5   5   85.79   11.30
   3  -5   5   51.29    9.00
  -3   5  -5   68.99    7.10
   3   5   5   76.29    9.40
   3   5   5   71.09    7.80
  -4  -5  -5  112.99   14.10
   4  -5   5  113.09   13.50
   4   5   5  106.09    8.60
   4   5   5  116.99   12.10
  -4   5  -5  110.69    8.30
  -5  -5  -5    0.90    4.20
   5  -5   5   -1.60    2.60
  -5   5  -5   -2.00    1.90
   5   5   5    0.70    2.40
   6  -5   5   -4.80    2.00
  -6  -5  -5    4.50    4.50
  -6   5  -5   -1.10    2.10
   6   5   5    0.30    2.70
   7  -5   5   22.70    6.80
  -7  -5  -5   -2.10    3.60
  -7   5  -5   20.00    5.30
   7   5   5    9.50    4.30
   8  -5   5    0.80    5.20
  -8  -5  -5   -1.00    3.10
  -8   5  -5    3.50    3.00
   8   5   5    4.80    3.80
   9  -5   5   23.50    7.80
  -9  -5  -5   18.90    7.80
  -9   5  -5   17.40    6.00
 -10  -5  -5   14.70    7.70
  10  -5   5   18.00    7.10
 -10   5  -5    8.40    5.00
 -10  -6   5   11.80    6.30
  10  -6  -5   20.70    7.70
  10   6  -5   11.10    5.30
   9  -6  -5   31.80    8.30
   9  -6  -5   40.90    9.30
  -9  -6   5   47.00   10.80
  -8  -6   5   35.00    9.40
   8  -6  -5   13.10    7.10
   8  -6  -5   34.30    8.20
   8   6  -5   12.50    5.30
  -7  -6   5   -0.80    3.30
   7  -6  -5    5.90    5.70
   7  -6  -5    1.40    3.90
   7   6  -5    4.90    4.00
  -6  -6   5   -5.30    3.40
   6  -6  -5   -2.10    3.10
   6  -6  -5    1.30    3.60
   6   6  -5   -6.50    2.80
   5  -6  -5   -5.00    3.00
   5  -6  -5    1.50    3.40
  -5  -6   5    1.40    3.10
   5   6  -5   -2.10    3.00
  -4  -6   5   41.30    8.90
   4  -6  -5   39.30    9.40
   4  -6  -5   17.60    5.30
   4   6  -5   16.90    5.60
   4   6  -5   28.80    5.20
   3  -6  -5  124.79   12.30
  -3  -6   5  135.59   15.50
   3  -6  -5  115.99   14.80
   3   6  -5  122.29    8.90
   3   6  -5  125.49   14.00
   2  -6  -5    9.20    4.20
   2  -6  -5    6.60    4.30
  -2  -6   5    1.80    4.00
   2   6  -5    4.20    2.70
  -2   6   5   10.40    4.40
   2   6  -5    6.60    4.10
  -1  -6   5    1.50    3.60
  -1  -6   5    0.80    2.50
   1  -6  -5    6.90    4.50
   1  -6  -5    0.60    2.60
   1   6  -5    3.70    3.20
  -1   6   5    2.20    2.60
   1   6  -5    1.10    2.20
   0  -6   5   19.20    6.10
   0  -6  -5   19.10    7.20
   0  -6   5   32.90    7.50
   0  -6  -5   28.50    6.00
   0   6  -5   31.90    5.10
   0   6   5   25.40    6.20
  -1  -6  -5   43.00    6.90
   1  -6   5   42.80    8.20
  -1  -6  -5   34.70    8.30
   1  -6   5   18.60    5.70
   1   6   5   40.50    7.30
  -1   6  -5   42.00    6.00
   2  -6   5   10.50    4.70
   2  -6   5    7.80    4.90
  -2  -6  -5   18.60    6.60
   2   6   5    9.50    4.30
  -2   6  -5   12.40    3.60
   2   6   5   16.50    5.20
   3  -6   5   -3.70    2.10
  -3  -6  -5    2.20    3.80
  -3   6  -5    0.90    2.40
  -4  -6  -5   20.20    7.00
   4  -6   5    7.00    5.50
  -4   6  -5   28.20    5.30
  -5  -6  -5   12.30    6.40
   5  -6   5    5.40    4.20
  -5   6  -5    7.00    3.60
   6  -6   5    0.40    4.50
  -6  -6  -5    0.60    4.70
  -6   6  -5    6.80    4.00
  -7  -6  -5   11.50    6.90
   7  -6   5    1.50    5.40
  -7   6  -5   10.40    4.80
   8  -6   5    1.00    4.10
  -8  -6  -5   -0.80    5.20
  -8   6  -5    0.00    3.50
   7  -7  -5   16.60    7.90
  -7  -7   5   12.70    7.60
   7   7  -5   10.10    4.50
   7   7  -5   10.90    6.90
   6  -7  -5   66.09   12.70
  -6  -7   5   48.60   11.00
   6   7  -5   59.99    9.00
   6   7  -5   76.79   12.70
   5  -7  -5   37.70    9.80
  -5  -7   5   47.40   11.00
   5   7  -5   35.90    8.90
   5   7  -5   47.60    7.70
  -4  -7   5    0.60    5.10
   4  -7  -5    3.50    5.40
   4   7  -5    1.80    3.30
   4   7  -5    0.30    3.00
   3  -7  -5   18.80    7.10
  -3  -7   5   11.20    6.30
   3   7  -5   12.00    5.90
   3   7  -5    8.10    4.00
  -2  -7   5    4.60    4.50
  -2  -7   5    0.30    3.30
   2  -7  -5    5.90    6.00
   2   7  -5    4.40    4.80
   2   7  -5    1.10    2.90
  -1  -7   5    8.90    4.90
  -1  -7   5    9.00    6.40
   1  -7  -5   13.70    7.60
   1   7  -5   11.20    4.20
   0  -7  -5    3.20    5.20
   0  -7   5    1.10    4.50
   0  -7   5    0.50    3.30
   0   7  -5    1.20    2.50
   1  -7   5    9.60    5.50
  -1  -7  -5   16.20    6.60
   1  -7   5    4.60    3.70
  -1   7  -5    7.50    3.60
  -2  -7  -5    2.60    3.80
   2  -7   5    1.40    4.20
  -2   7  -5    0.10    2.30
   3  -7   5   -1.80    4.40
  -3  -7  -5   -4.80    2.20
  -3   7  -5   -3.20    2.60
   4  -7   5   64.49   11.60
  -4  -7  -5   40.20   10.90
  -4   7  -5   56.99    8.50
  -5  -7  -5   -5.60    4.30
   5  -7   5   -3.20    3.20
  -5   7  -5   -0.20    3.30
   6  -7   5    5.50    6.30
  -6  -7  -5    1.20    5.90
  -6   7  -5   -1.00    3.30
   2   8  -5   65.29    9.50
   1  -8  -5    6.00    6.80
  -1  -8   5    4.80    6.00
  -1  -8   5    4.60    4.40
   1   8  -5    3.90    4.10
   0  -8  -5    0.60    6.20
   0   8  -5    0.40    3.50
  15   0  -6    9.00    6.70
  15   0  -6    3.90    5.80
  14   0  -6    0.70    3.60
  14   0  -6    3.70    5.60
  13   0  -6    5.70    5.20
  13   0  -6    1.80    4.10
  12   0  -6   67.09   10.70
  12   0  -6   72.29   10.80
  11   0  -6    1.70    3.70
  11   0  -6    5.00    4.10
  10   0  -6   61.29    9.00
  10   0  -6   42.40    8.30
   9   0  -6 1261.87   46.20
   9   0  -6 1296.47   48.20
   8   0  -6   82.49    9.00
   8   0  -6   99.59   11.30
   7   0  -6    0.90    2.30
   7   0  -6   -1.30    2.30
   6   0  -6  412.96   20.00
   6   0  -6  417.76   17.50
   6   0  -6  405.36   16.40
   5   0  -6  109.69    8.80
   5   0  -6   97.09    6.60
   5   0  -6  103.09    6.20
   4   0  -6   31.00    3.50
   4   0  -6   37.60    4.10
   4   0  -6   41.70    6.30
   3   0  -6 2511.25   71.79
   3   0  -6 2407.96   71.59
   3   0  -6 2334.27   76.19
   3   0  -6 2445.86   72.29
   2   0  -6  331.97   15.60
   2   0  -6  360.96   12.00
   2   0  -6  360.66   12.40
   2   0  -6  325.57   12.50
   1   0  -6   56.99    3.60
   1   0  -6   65.59    5.70
   1   0  -6   64.69    4.00
   0   0  -6 1096.29   36.30
   0   0  -6 1109.69   34.10
   0   0   6 1068.09   32.90
   0   0  -6 1102.69   34.00
  -1   0  -6   22.50    3.50
   1   0   6   17.00    2.40
  -1   0  -6   20.40    2.90
  -2   0  -6    1.30    1.30
  -2   0  -6   -0.80    1.00
   2   0   6    0.50    1.10
   3   0   6   24.80    3.70
  -3   0  -6   23.90    3.10
  -3   0  -6   19.00    3.30
  -4   0  -6  184.18    7.90
  -4   0  -6  178.08    9.90
   4   0   6  191.08   10.00
  -5   0  -6    3.30    2.50
  -5   0  -6    0.50    1.00
   5   0   6    0.50    1.70
   6   0   6    6.80    3.10
  -6   0  -6   15.20    3.80
  -7   0  -6   68.29    8.40
   7   0   6   79.89    9.40
  -8   0  -6    3.00    3.10
   8   0   6    2.70    3.20
  -9   0  -6   13.90    4.50
   9   0   6   14.60    5.20
  10   0   6   10.10    5.10
 -10   0  -6   20.40    5.90
 -11   0  -6    1.30    3.70
  11   0   6   -0.40    4.30
  12   0   6    6.60    4.80
  13   0   6   33.90   10.00
  15  -1  -6   40.70   10.40
  15   1  -6   28.50    8.70
  15   1  -6   45.70   11.00
  14  -1  -6    5.10    5.60
  14  -1  -6    3.50    4.60
  14   1  -6   13.30    6.40
  14   1  -6    9.30    5.10
  13  -1  -6    5.90    5.30
  13  -1  -6    8.90    4.80
  13   1  -6    7.40    4.30
  13   1  -6   12.00    6.20
  12  -1  -6  281.27   18.50
  12  -1  -6  284.47   18.70
  12   1  -6  302.67   19.30
  12   1  -6  288.47   18.70
  11  -1  -6    1.40    3.10
  11  -1  -6   10.00    4.90
  11   1  -6   -0.90    2.10
  11   1  -6    5.40    4.40
  10  -1  -6    0.10    2.60
  10  -1  -6   -0.10    2.30
  10   1  -6    5.60    3.90
  10   1  -6    5.00    3.30
   9  -1  -6   48.50    7.50
   9  -1  -6   45.50    7.90
   9   1  -6   30.90    6.30
   9   1  -6   38.90    7.30
   8  -1  -6    1.20    2.30
   8  -1  -6    8.80    3.30
   8   1  -6    3.90    2.90
   8   1  -6    5.20    3.20
   7  -1  -6   45.20    7.40
   7  -1  -6   41.30    5.90
   7   1  -6   27.00    5.10
   7   1  -6   36.90    6.70
   6  -1  -6 1200.58   44.40
   6  -1  -6 1230.08   40.70
   6   1  -6 1259.07   39.20
  -6   1   6 1158.68   39.60
   6   1  -6 1229.48   44.20
   6   1  -6 1230.88   41.60
   5  -1  -6   98.79    8.70
   5  -1  -6  110.59    6.80
   5  -1  -6  100.69    6.80
   5   1  -6  107.99    8.80
   5   1  -6  106.79    5.90
   5   1  -6  105.69    7.10
   4  -1  -6   18.80    4.50
   4  -1  -6   13.20    2.80
   4  -1  -6   20.00    3.00
   4   1  -6   12.00    1.90
   4   1  -6   12.90    2.80
   4   1  -6   11.80    3.40
   3  -1  -6  605.34   23.90
   3  -1  -6  578.74   18.60
   3  -1  -6  576.04   20.40
   3  -1  -6  564.54   21.20
   3   1  -6  566.84   20.40
   3   1  -6  573.14   18.10
   3   1  -6  554.54   22.80
   2  -1  -6   54.79    2.30
   2  -1  -6   55.69    4.30
   2  -1  -6   55.99    4.60
   2  -1  -6   63.79    7.20
   2   1  -6   56.59    2.30
   2   1  -6   59.49    4.30
   2   1  -6   58.59    2.30
  -2   1   6   59.39    2.40
   2   1  -6   62.39    6.70
   1  -1  -6    0.80    1.60
   1  -1  -6    1.60    1.30
   1  -1  -6   -0.10    1.10
   1   1  -6    0.90    0.30
   1   1  -6   -1.50    1.20
   1   1  -6    0.40    0.30
   1   1  -6   -0.20    0.90
   0  -1   6  730.13   24.20
   0  -1  -6  656.63   24.40
   0  -1  -6  734.13   26.40
   0  -1  -6  735.83   24.70
   0   1  -6  704.13   21.60
   0   1  -6  721.53   25.10
   0   1  -6  714.83   21.70
   0   1   6  716.43   23.40
  -1  -1  -6  278.77    9.30
  -1  -1  -6  302.27   13.40
  -1  -1  -6  308.27   12.90
   1  -1   6  291.47   12.20
   1   1   6  286.57   11.60
   1   1   6  286.37    9.40
  -1   1  -6  292.47   10.50
  -1   1  -6  298.07   12.00
  -2  -1  -6   24.60    3.80
   2  -1   6   19.20    3.40
  -2  -1  -6   22.00    3.60
   2   1   6   17.80    2.90
  -2   1  -6   19.30    2.70
   2   1   6   19.30    2.50
  -2   1  -6   19.60    2.70
  -3  -1  -6  178.38    9.30
  -3  -1  -6  175.68    9.80
   3  -1   6  169.28    9.50
   3   1   6  174.48    8.30
   3   1   6  189.98    9.30
  -3   1  -6  167.08    6.70
  -3   1  -6  181.78    8.70
  -4  -1  -6    5.60    2.30
  -4  -1  -6    4.40    1.90
   4  -1   6   13.10    3.50
  -4   1  -6    7.60    2.40
   4   1   6    6.00    2.50
   4   1   6   12.70    3.10
  -5  -1  -6    3.10    2.00
  -5  -1  -6    3.80    2.20
   5  -1   6    2.90    2.50
  -5   1  -6    1.20    1.70
   5   1   6    1.40    2.00
  -6  -1  -6   43.60    6.90
   6  -1   6   41.10    6.50
  -6  -1  -6   40.70    5.00
  -6   1  -6   43.90    6.00
   6   1   6   44.90    6.20
   7  -1   6   18.60    5.10
  -7  -1  -6   29.10    5.60
  -7   1  -6   35.40    6.00
   7   1   6   26.90    5.60
   8  -1   6    3.60    3.60
  -8  -1  -6    2.10    2.60
  -8   1  -6   -0.80    1.60
   8   1   6    2.50    3.00
   9  -1   6    4.80    4.00
  -9  -1  -6    6.90    3.80
   9   1   6    5.10    3.90
  -9   1  -6    7.40    3.90
  10  -1   6   70.49   10.70
 -10  -1  -6   46.70    8.90
  10   1   6   48.40    9.00
 -10   1  -6   36.90    7.50
  11  -1   6    4.50    4.90
 -11   1  -6    0.30    3.50
  11   1   6    0.00    4.10
  12  -1   6   66.19   11.80
  12   1   6   56.99   11.00
  13  -1   6   -2.50    4.70
  13   1   6   -0.70    5.50
  14  -2  -6   -1.30    4.90
 -14  -2   6    4.50    5.10
  14   2  -6    2.30    5.50
  14   2  -6    0.90    4.40
  13  -2  -6   11.20    5.70
  13  -2  -6    8.70    5.90
  13   2  -6   15.60    6.40
  13   2  -6    6.80    5.70
  12  -2  -6   11.80    5.70
  12  -2  -6    7.40    5.40
  12   2  -6   14.00    6.00
  12   2  -6   14.50    5.40
  11  -2  -6   -1.30    3.60
  11  -2  -6   -0.60    3.50
  11   2  -6   -1.80    2.40
  11   2  -6    5.20    3.70
  10  -2  -6    0.80    2.70
  10  -2  -6    0.50    3.00
  10   2  -6    2.60    2.90
  10   2  -6    5.30    4.00
   9  -2  -6  136.39   14.30
   9  -2  -6  129.89   10.30
   9   2  -6  134.69   11.50
   9   2  -6  104.89   11.40
   8  -2  -6   -2.20    1.90
   8  -2  -6    2.90    3.50
   8   2  -6    0.40    2.60
   8   2  -6    2.80    2.80
   7  -2  -6    3.20    2.60
   7  -2  -6    5.40    3.20
   7   2  -6    6.20    3.50
   7   2  -6    7.50    3.40
   6  -2  -6   71.69    7.10
   6  -2  -6   74.99    9.70
   6   2  -6   66.79    7.70
   6   2  -6   62.89    4.80
   6   2  -6   66.19    8.70
   5  -2  -6    2.90    1.80
   5  -2  -6   -1.80    1.20
   5   2  -6    1.00    2.10
   5   2  -6    2.70    2.20
  -5   2   6    2.70    1.80
   5   2  -6    1.70    1.30
   4  -2  -6    0.80    1.30
   4  -2  -6    1.40    2.30
   4   2  -6    0.00    2.00
  -4   2   6   -0.10    1.30
   4   2  -6   -1.30    1.50
   4   2  -6    0.50    0.80
   3  -2  -6  258.67   14.30
   3  -2  -6  258.97    9.90
  -3   2   6  261.27   11.60
   3   2  -6  250.37   12.20
   3   2  -6  259.87   13.50
   2  -2  -6   66.69    3.20
   2  -2  -6   54.09    6.20
   2  -2  -6   59.89    7.40
   2   2  -6   66.99    5.50
  -2   2   6   73.29    5.20
   2   2  -6   66.19    7.00
   1  -2  -6    6.20    2.40
   1  -2  -6    5.90    2.80
   1   2  -6   10.70    2.70
  -1   2   6    9.30    2.30
   1   2  -6    6.00    2.30
   0  -2   6   98.79    6.70
   0  -2  -6   83.79    7.10
   0  -2  -6   85.39    6.50
   0   2   6   95.99    6.20
   0   2  -6   91.39    6.20
  -1  -2  -6    3.30    2.10
  -1  -2  -6    4.20    2.50
   1  -2   6    1.40    1.90
  -1   2  -6    2.60    0.90
  -1   2  -6    3.20    1.70
   1   2   6    1.10    1.40
   1   2   6    1.40    0.80
   2  -2   6   58.39    4.20
  -2  -2  -6   52.69    6.70
  -2  -2  -6   66.59    7.10
   2  -2   6   57.99    6.50
   2   2   6   57.19    3.60
   2   2   6   61.59    6.20
  -2   2  -6   52.59    3.70
  -3  -2  -6   15.00    3.80
   3  -2   6   14.10    2.00
   3  -2   6   15.40    3.90
  -3  -2  -6    9.50    3.10
   3   2   6   14.30    3.50
   3   2   6   14.70    2.50
  -3   2  -6    7.50    2.00
   4  -2   6   58.49    7.40
  -4  -2  -6   64.09    7.50
  -4  -2  -6   66.39    7.70
   4   2   6   62.39    5.10
  -4   2  -6   71.09    5.40
   4   2   6   59.79    6.90
  -5  -2  -6    5.20    3.30
  -5  -2  -6    1.70    2.80
   5  -2   6    9.80    3.80
   5   2   6    9.70    3.20
  -5   2  -6    4.30    2.20
  -6  -2  -6   54.39    7.20
   6  -2   6   60.89    8.30
  -6  -2  -6   49.10    7.50
   6   2   6   67.29    7.60
  -6   2  -6   47.30    6.20
   7  -2   6   -1.00    2.80
  -7  -2  -6    0.20    2.70
  -7  -2  -6    1.50    2.90
  -7   2  -6   -2.30    2.10
   7   2   6   -0.40    2.30
   8  -2   6   10.90    4.50
  -8  -2  -6    8.60    4.20
   8   2   6    5.30    3.40
  -8   2  -6    5.30    3.20
   9  -2   6  179.58   14.00
  -9   2  -6  163.08   12.40
   9   2   6  167.48   12.40
  10  -2   6   -3.00    2.10
 -10   2  -6   -0.10    2.90
  10   2   6   -3.90    2.90
  11  -2   6   -0.30    3.20
  11   2   6    1.70    4.20
 -11   2  -6   -4.40    3.00
  12  -2   6   61.59   12.10
 -12   2  -6   45.70    8.80
  12   2   6   51.69   10.50
 -14  -3   6   12.10    7.20
  14  -3  -6    0.90    4.40
  14   3  -6   16.30    6.90
  13  -3  -6   12.80    6.50
  13  -3  -6    3.00    5.50
 -13  -3   6    0.00    5.10
  13   3  -6   -3.20    4.20
 -12  -3   6   -2.30    2.60
  12  -3  -6   -0.70    4.10
  12  -3  -6    4.70    4.80
  12   3  -6   -4.60    3.00
  11  -3  -6   23.20    6.70
 -11  -3   6   14.70    5.20
  11  -3  -6   15.80    6.40
  11   3  -6   20.20    6.70
  11   3  -6   15.00    5.40
  10  -3  -6    3.70    3.70
 -10  -3   6    7.50    4.60
  10  -3  -6   -0.20    3.20
  10   3  -6    3.70    4.20
  10   3  -6    4.20    4.60
   9  -3  -6   -0.40    2.50
   9  -3  -6   11.30    4.60
   9   3  -6   -2.40    3.20
   9   3  -6   -1.70    3.00
   8  -3  -6    5.60    4.10
   8  -3  -6   15.00    4.50
   8   3  -6    5.30    3.00
   8   3  -6   15.50    5.20
   7  -3  -6    5.60    3.30
   7  -3  -6    8.70    3.40
   7   3  -6    8.00    3.80
   7   3  -6   10.50    4.20
   6  -3  -6   -1.20    2.50
   6  -3  -6    4.10    2.50
   6   3  -6    1.10    2.90
   6   3  -6    0.50    1.70
   6   3  -6    1.20    2.60
   5  -3  -6    7.60    3.40
   5  -3  -6    2.10    2.00
   5   3  -6    6.40    1.90
   5   3  -6    7.90    3.30
  -5   3   6    5.80    2.60
   5   3  -6    2.00    2.20
   4  -3  -6   -1.00    2.40
   4  -3  -6    3.00    1.90
  -4   3   6    3.40    1.80
   4   3  -6    2.10    2.50
   4   3  -6    3.40    2.30
   4   3  -6    3.50    1.30
  -3  -3   6   66.79    8.10
   3  -3  -6   37.80    6.50
   3  -3  -6   49.50    4.80
   3   3  -6   46.30    7.00
   3   3  -6   44.10    2.50
   3   3  -6   36.20    5.70
  -3   3   6   44.90    5.70
  -2  -3   6   -0.50    1.20
   2  -3  -6   -1.60    1.80
   2  -3  -6    2.50    2.20
   2  -3  -6    0.80    1.40
   2   3  -6    0.00    1.90
   2   3  -6    1.30    2.10
  -2   3   6    1.80    1.80
   1  -3  -6   83.99    4.90
  -1  -3   6   86.79    7.20
   1  -3  -6  107.69    8.00
   1  -3  -6   87.59    9.80
  -1   3   6   96.49    7.10
   1   3  -6  103.79    7.80
   0  -3   6   81.79    8.50
   0  -3  -6   99.69    8.00
   0  -3  -6   91.89    9.90
   0  -3  -6   98.89    5.10
   0  -3   6   89.29    6.90
   0   3   6   85.89    6.80
   0   3  -6   91.79    3.90
  -1  -3  -6    0.30    1.50
   1  -3   6    0.30    1.90
   1  -3   6    1.30    1.80
  -1  -3  -6   -2.20    1.90
   1   3   6    1.50    1.20
  -1   3  -6    0.60    0.80
   1   3   6   -0.10    1.10
  -2  -3  -6    9.30    3.60
   2  -3   6    8.80    3.50
  -2  -3  -6    2.80    2.40
   2  -3   6    0.40    1.50
  -2   3  -6    5.60    1.60
   2   3   6    4.60    1.70
   2   3   6    4.40    2.70
  -3  -3  -6    1.70    1.80
   3  -3   6   -0.60    1.50
   3  -3   6    2.00    2.00
  -3  -3  -6   -2.10    2.30
   3   3   6   -0.50    1.80
  -3   3  -6    0.50    1.30
   3   3   6   -0.60    1.30
   4  -3   6    2.30    2.90
  -4  -3  -6    2.90    2.70
  -4  -3  -6    2.30    2.20
  -4   3  -6    2.50    1.60
   4   3   6    3.60    2.60
   4   3   6    4.50    2.30
  -5  -3  -6   56.69    8.30
   5  -3   6   56.09    8.40
  -5  -3  -6   62.49    8.60
   5   3   6   52.89    6.30
  -5   3  -6   53.09    6.00
   6  -3   6   14.20    5.20
  -6  -3  -6   10.20    4.20
  -6  -3  -6    8.70    4.20
  -6   3  -6    4.80    2.80
   6   3   6   10.00    3.60
  -7  -3  -6    5.90    4.20
  -7  -3  -6    3.40    4.30
   7  -3   6    1.00    3.50
  -7   3  -6    0.90    2.40
   7   3   6    2.20    2.80
   8  -3   6   20.60    6.60
  -8  -3  -6   14.40    5.20
  -8   3  -6   12.50    4.30
   8   3   6   17.20    4.90
   9  -3   6   -0.80    3.00
  -9   3  -6    0.90    2.90
   9   3   6   -0.20    2.90
  10  -3   6    5.10    4.30
 -10   3  -6    9.70    4.70
  10   3   6    7.50    4.80
  11  -3   6    0.00    3.70
  11   3   6    2.10    4.60
 -11   3  -6    6.30    4.70
  12  -3   6    2.70    4.40
 -12   3  -6    2.30    3.80
 -13  -4   6   -3.20    4.50
  13  -4  -6    2.50    5.80
  13   4  -6    4.40    4.50
  12  -4  -6   17.70    6.90
  12  -4  -6    4.50    5.60
 -12  -4   6   15.00    7.00
  12   4  -6    0.70    4.50
  11  -4  -6   33.20    8.20
  11  -4  -6   21.20    6.80
 -11  -4   6   14.00    6.20
  11   4  -6   28.90    7.30
  10  -4  -6    6.90    4.60
  10  -4  -6   -4.80    2.80
 -10  -4   6   -3.30    3.40
  10   4  -6   -1.70    3.60
  -9  -4   6   28.70    7.40
   9  -4  -6   14.30    5.10
   9  -4  -6   31.70    7.40
   9   4  -6   39.70    8.40
   8  -4  -6   29.40    6.20
   8  -4  -6   15.10    5.80
  -8  -4   6   20.80    6.60
   8   4  -6   34.10    7.10
  -7  -4   6   16.80    5.40
   7  -4  -6    9.90    4.70
   7  -4  -6   20.10    5.10
   7   4  -6   12.80    4.90
  -6  -4   6    4.10    3.30
   6  -4  -6    5.40    4.20
   6  -4  -6    7.90    3.70
   6   4  -6    8.30    3.60
   5  -4  -6   26.80    5.00
   5  -4  -6   31.70    7.30
  -5  -4   6   31.10    7.20
   5   4  -6   31.00    6.10
   4  -4  -6  131.59   11.30
  -4  -4   6  143.89   11.20
   4  -4  -6  134.39    8.60
  -4   4   6  131.59   10.80
   4   4  -6  122.69   10.20
   4   4  -6  123.29    6.90
  -3  -4   6  307.37   17.20
   3  -4  -6  307.57   13.90
   3  -4  -6  289.47   17.60
  -3   4   6  343.37   16.10
   3   4  -6  293.67   11.80
   3   4  -6  306.77   16.50
   2  -4  -6   16.70    4.70
   2  -4  -6   12.30    3.10
  -2  -4   6   14.10    4.20
   2   4  -6   14.90    4.40
  -2   4   6   14.60    3.70
  -1  -4   6   10.50    3.70
   1  -4  -6   10.30    3.90
   1  -4  -6    7.00    2.50
   1  -4  -6   10.30    3.80
   1   4  -6   10.10    3.90
   1   4  -6    7.20    1.70
  -1   4   6   13.10    3.60
   0  -4  -6    5.90    3.40
   0  -4   6    0.30    2.10
   0  -4  -6   -0.40    1.40
   0  -4   6    4.00    2.70
   0  -4  -6   -0.90    1.90
   0   4  -6    0.30    1.10
   0   4   6    0.00    2.00
  -1  -4  -6    0.50    2.00
   1  -4   6   -2.10    2.40
  -1  -4  -6    4.30    3.20
   1  -4   6    2.10    2.30
  -1   4  -6    0.60    1.20
   1   4   6    3.90    3.00
   1   4   6    0.30    1.50
  -2  -4  -6   60.39    9.40
  -2  -4  -6   54.69    8.00
   2  -4   6   57.29    6.90
   2  -4   6   47.70    7.90
  -2   4  -6   48.00    4.90
   2   4   6   64.59    8.00
   2   4   6   66.49    5.30
  -3  -4  -6  128.39   10.80
  -3  -4  -6  156.38   12.90
   3  -4   6  138.59   11.30
   3   4   6  138.99   11.50
   3   4   6  146.69    8.70
  -3   4  -6  151.58    8.40
  -4  -4  -6   15.80    5.70
  -4  -4  -6   13.80    4.50
   4  -4   6   23.30    5.80
  -4   4  -6   17.50    3.70
   4   4   6   21.60    4.30
   5  -4   6   15.00    5.30
  -5  -4  -6   20.60    6.20
  -5   4  -6   13.60    3.60
   5   4   6    7.90    3.10
  -6  -4  -6   23.70    6.80
   6  -4   6   23.60    7.00
   6   4   6   24.20    5.10
  -6   4  -6   22.90    4.90
   7  -4   6   16.40    5.60
  -7  -4  -6   11.90    5.30
   7   4   6   13.70    4.60
  -7   4  -6    9.00    4.00
   8  -4   6   10.80    5.90
  -8  -4  -6    7.50    5.20
   8   4   6    3.20    3.80
  -8   4  -6    3.20    3.50
   9  -4   6   10.40    6.10
  -9   4  -6    3.20    3.70
  10  -4   6    1.40    4.00
 -10   4  -6    1.30    3.40
  11  -4   6    9.00    5.70
 -11   4  -6    6.80    4.70
  12  -5  -6   58.69   11.10
  12   5  -6   60.69   11.70
  11  -5  -6   15.00    7.40
  11  -5  -6   28.30    8.80
 -11  -5   6   19.30    7.80
  11   5  -6   26.10    8.40
  10  -5  -6    5.90    4.80
 -10  -5   6    3.50    5.00
  10  -5  -6    6.30    5.20
  10   5  -6    0.60    4.20
   9  -5  -6    1.60    4.00
   9  -5  -6   -2.20    2.40
  -9  -5   6    3.10    3.90
   9   5  -6    1.70    4.00
  -8  -5   6   26.70    7.70
   8  -5  -6   16.30    6.90
   8  -5  -6   21.60    6.30
   8   5  -6   19.10    6.70
   7  -5  -6   38.20    8.60
  -7  -5   6   55.59   10.00
   7  -5  -6   64.19    8.80
   7   5  -6   36.20    7.40
   6  -5  -6  465.15   21.50
   6  -5  -6  443.26   24.90
  -6  -5   6  419.46   24.60
   6   5  -6  418.56   23.20
   5  -5  -6   34.90    6.20
  -5  -5   6   27.90    7.00
   5  -5  -6   27.30    7.40
   5   5  -6   22.40    6.40
  -4  -5   6    4.80    3.90
   4  -5  -6    8.70    5.30
   4  -5  -6   -0.60    2.20
   4   5  -6    1.00    3.10
   3  -5  -6   62.39    7.50
  -3  -5   6   77.79   10.80
   3  -5  -6   66.79   10.50
   3   5  -6   52.49    8.30
   2  -5  -6   19.20    6.10
  -2  -5   6   34.90    6.90
   2  -5  -6   25.20    5.00
   2   5  -6   32.30    4.20
   2   5  -6   39.00    7.50
  -1  -5   6   63.19    9.50
   1  -5  -6   62.79    7.10
   1  -5  -6   50.09    9.40
  -1  -5   6   59.29    9.20
   1   5  -6   58.29    4.90
   1   5  -6   55.59    8.40
   0  -5   6  116.99   12.50
   0  -5  -6  135.89    8.90
   0  -5  -6  127.09   14.80
   0  -5   6  122.09   10.60
   0   5  -6  132.99    7.60
   1  -5   6   12.70    4.40
  -1  -5  -6    9.90    4.70
   1  -5   6   15.30    5.30
  -1  -5  -6   11.10    4.00
  -1   5  -6   18.20    3.40
  -2  -5  -6    5.00    4.50
   2  -5   6    8.40    4.60
   2  -5   6   21.30    4.90
  -2   5  -6    7.20    2.50
  -3  -5  -6   -2.90    2.90
   3  -5   6    0.30    3.40
  -3   5  -6   -0.60    1.40
  -4  -5  -6    8.00    5.40
   4  -5   6   20.60    6.00
  -4   5  -6   17.50    4.00
  -5  -5  -6   -4.30    3.30
   5  -5   6    7.40    4.90
  -5   5  -6   -2.10    1.90
   6  -5   6   19.80    6.40
  -6  -5  -6   22.30    7.70
   7  -5   6    6.50    5.60
  -7  -5  -6    8.90    5.90
  -7   5  -6    9.40    4.00
  -8  -5  -6    6.30    5.60
   8  -5   6    9.40    5.20
  -8   5  -6    0.60    3.30
  -9  -5  -6   11.50    6.80
   9  -5   6    6.10    5.50
  -9   5  -6    7.70    4.60
 -10  -6   6   35.30    9.80
  10  -6  -6   70.09   12.60
  10   6  -6   49.60   11.30
  -9  -6   6  308.87   22.80
   9  -6  -6  274.67   21.50
   9   6  -6  237.38   19.40
   8  -6  -6    2.60    5.40
  -8  -6   6   -3.60    2.50
   8   6  -6    2.80    4.10
   7  -6  -6    4.30    4.30
  -7  -6   6   -2.70    2.50
   7   6  -6   -1.90    3.00
   6  -6  -6   30.60    8.30
  -6  -6   6   45.30   10.50
   6   6  -6   40.30    8.80
   5  -6  -6   10.70    5.70
  -5  -6   6   18.70    6.70
   5   6  -6   10.20    5.20
   4  -6  -6    1.40    3.10
  -4  -6   6    6.60    4.50
   4   6  -6   -0.70    2.80
   4   6  -6    3.10    2.50
  -3  -6   6  204.58   16.00
   3  -6  -6  230.28   17.80
   3   6  -6  187.98   14.80
   3   6  -6  220.68   11.90
   2  -6  -6   25.00    7.50
  -2  -6   6   28.20    7.50
   2   6  -6   37.20    5.50
   2   6  -6   33.20    7.70
  -1  -6   6   -1.10    2.30
   1  -6  -6   13.90    6.00
  -1  -6   6    5.00    4.40
   1   6  -6    3.50    2.40
   0  -6   6   34.90    7.60
   0  -6   6   29.70    7.20
   0  -6  -6   32.40    8.20
   0   6  -6   31.90    5.00
  -1  -6  -6   15.50    6.00
   1  -6   6   14.40    5.50
   1  -6   6    9.10    5.40
  -1   6  -6    9.50    3.30
   2  -6   6   -1.10    2.50
  -2  -6  -6   -0.10    2.90
  -2   6  -6    2.40    2.40
  -3  -6  -6    5.80    4.30
   3  -6   6    1.50    4.60
  -3   6  -6    1.30    2.60
   4  -6   6   -0.60    3.20
  -4  -6  -6   -2.10    2.30
  -4   6  -6   -0.50    2.10
   5  -6   6    2.80    5.60
  -5  -6  -6    5.00    6.20
  -5   6  -6   12.70    4.50
  -6  -6  -6   -1.70    3.60
   6  -6   6    0.60    5.20
  -6   6  -6   -6.20    2.40
   7  -6   6   33.10    9.00
  -7  -6  -6   22.90    8.70
  -7   6  -6   32.70    6.80
  -8  -6  -6    7.20    7.40
   8  -6   6    8.40    5.90
  -8   6  -6    8.70    4.90
  -7  -7   6    2.50    6.00
   7  -7  -6    9.30    7.40
   7   7  -6    8.10    5.00
  -6  -7   6   56.19   12.20
   6  -7  -6   61.89   12.90
   6   7  -6  102.39   14.90
   6   7  -6   65.69    8.90
  -5  -7   6    0.10    4.60
   5  -7  -6   -0.50    4.70
   5   7  -6    2.10    3.10
   5   7  -6    0.90    3.70
   4  -7  -6   -0.90    3.00
  -4  -7   6   -4.00    4.60
   4   7  -6    0.60    2.50
   4   7  -6    6.70    5.20
  -3  -7   6    2.50    6.00
   3  -7  -6   17.70    7.40
   3   7  -6   21.40    7.40
   3   7  -6    6.10    3.30
  -2  -7   6    8.30    5.60
  -2  -7   6   10.40    6.30
   2  -7  -6   -2.50    4.50
   2   7  -6   -0.30    3.00
   1  -7  -6    9.50    6.50
  -1  -7   6    7.10    5.60
  -1  -7   6   13.80    6.40
   1   7  -6   11.30    3.90
   0  -7  -6   31.10    9.00
   0  -7   6   35.30    9.20
   0  -7   6   36.00    9.00
   0   7  -6   40.90    6.40
   1  -7   6   15.30    6.30
  -1  -7  -6   22.30    9.00
  -1   7  -6   17.50    4.70
  -2  -7  -6   -1.90    4.70
   2  -7   6   -0.10    3.30
  -2   7  -6   -0.50    2.50
  -3  -7  -6   21.50    7.60
   3  -7   6   34.90    8.70
  -3   7  -6   38.70    7.00
  -4  -7  -6    4.40    5.40
   4  -7   6    4.50    6.20
  -4   7  -6    4.30    3.60
   5  -7   6   18.00    8.40
  -5  -7  -6   30.70   10.70
  -5   7  -6   20.70    6.10
  15   0  -7    4.50    6.00
  14   0  -7   -1.30    4.40
  14   0  -7    2.20    5.30
  13   0  -7    4.30    4.90
  13   0  -7   -0.90    4.10
  12   0  -7   -3.30    2.40
  12   0  -7   -3.20    3.30
  11   0  -7   -0.10    3.30
  11   0  -7   -4.10    3.10
  10   0  -7    2.40    3.20
  10   0  -7    2.20    2.80
   9   0  -7   -0.60    2.80
   9   0  -7    0.50    2.90
   8   0  -7    4.90    3.00
   8   0  -7   -0.40    2.20
   7   0  -7    0.40    2.10
   7   0  -7    2.60    2.40
   6   0  -7    2.40    2.00
   6   0  -7    0.40    1.70
   6   0  -7    0.70    1.50
   5   0  -7    1.00    2.00
   5   0  -7   -1.00    1.10
   5   0  -7    0.30    1.60
   4   0  -7    0.40    1.20
   4   0  -7    1.10    1.20
   4   0  -7   -0.20    1.40
   3   0  -7    0.40    1.00
   3   0  -7   -1.30    1.80
   3   0  -7    1.40    1.10
   3   0  -7   -0.40    1.10
   2   0  -7    0.20    0.90
   2   0  -7   -0.90    0.80
   2   0  -7    1.10    1.00
   2   0  -7   -0.20    1.30
  -1   0   7   -0.30    0.60
   1   0  -7   -0.40    0.90
   1   0  -7    1.20    2.00
   1   0  -7   -0.60    1.00
   0   0  -7   -0.50    1.00
   0   0   7    0.80    0.90
   0   0  -7    1.50    1.80
   0   0  -7   -0.70    1.00
  -1   0  -7   -0.70    1.20
  -1   0  -7    0.10    1.00
   1   0   7    1.10    1.10
  -2   0  -7   -0.80    1.30
  -2   0  -7   -0.30    1.20
   2   0   7    0.40    1.10
  -3   0  -7    1.50    1.60
   3   0   7    0.70    1.30
  -3   0  -7   -1.60    1.00
  -4   0  -7   -1.70    1.50
  -4   0  -7   -0.30    1.20
   4   0   7   -0.70    1.50
  -5   0  -7   -0.70    1.50
   5   0   7   -0.10    1.80
  -6   0  -7   -2.90    1.90
   6   0   7    2.30    2.50
  -7   0  -7   -1.20    2.30
   7   0   7   -0.80    2.50
  -8   0  -7    0.00    2.50
   8   0   7    2.30    2.90
   9   0   7   11.00    4.50
  10   0   7    1.30    2.90
 -10   0  -7    2.50    2.90
 -11   0  -7   -3.90    3.50
  11   0   7    1.80    4.50
  12   0   7   -0.80    4.50
  14  -1  -7   10.40    5.60
  14  -1  -7   -3.00    4.20
  14   1  -7    6.60    4.80
  14   1  -7    4.00    5.70
  13  -1  -7   57.79   10.70
  13  -1  -7   80.59   12.50
  13   1  -7   57.79   10.50
  13   1  -7   56.69   10.80
  12  -1  -7  144.09   15.60
  12  -1  -7  155.38   16.70
  12   1  -7  163.08   16.60
  12   1  -7  175.08   14.70
  11  -1  -7   34.00    8.00
  11  -1  -7   39.60    8.10
  11   1  -7   48.80    8.60
  11   1  -7   22.80    7.00
  10  -1  -7   37.10    7.30
  10  -1  -7   50.99    9.30
  10   1  -7   39.20    8.30
  10   1  -7   55.89    8.50
   9  -1  -7  163.78   11.90
   9  -1  -7  184.08   14.30
   9   1  -7  180.28   12.60
   9   1  -7  194.88   14.20
   8  -1  -7   39.90    6.40
   8  -1  -7   32.20    7.00
   8   1  -7   39.70    7.40
   8   1  -7   23.50    5.30
   7  -1  -7  125.29   10.80
   7  -1  -7  118.79    8.50
   7   1  -7  115.19    8.70
   7   1  -7  131.29   10.70
   6  -1  -7  232.88   11.70
   6  -1  -7  219.78   14.40
   6   1  -7  230.18   12.30
   6   1  -7  223.18   10.50
   6   1  -7  250.17   14.80
   5  -1  -7   -1.10    1.50
   5  -1  -7    1.30    1.70
   5  -1  -7    0.70    1.70
   5   1  -7    0.10    1.50
   5   1  -7    0.90    1.20
   5   1  -7   -0.90    1.30
   4  -1  -7   52.49    3.90
   4  -1  -7   54.89    5.60
   4  -1  -7   64.99    8.30
   4   1  -7   58.49    4.90
   4   1  -7   51.59    3.50
   4   1  -7   48.00    7.10
   3  -1  -7  121.09    9.20
   3  -1  -7  112.09    6.90
   3  -1  -7  117.69    5.10
   3  -1  -7  126.29    7.80
   3   1  -7  121.69    9.00
   3   1  -7  128.99    7.10
   3   1  -7  127.49    5.30
   3   1  -7  116.49    5.30
   2  -1  -7   38.90    4.50
   2  -1  -7   32.00    4.30
   2  -1  -7   39.60    6.20
   2   1  -7   35.90    2.20
   2   1  -7   36.30    5.50
   2   1  -7   39.20    2.30
   2   1  -7   38.20    4.10
   1  -1  -7   91.39    6.40
   1  -1  -7  107.09    8.20
   1  -1  -7  103.69    6.50
   1   1  -7  101.39    6.00
   1   1  -7  105.49    4.40
   1   1  -7  100.69    4.30
   1   1  -7  114.19    7.80
   0  -1  -7  175.58    9.00
   0  -1   7  166.08    8.30
   0  -1  -7  154.68    9.90
   0  -1  -7  167.38    9.00
   0   1  -7  175.48    6.90
   0   1  -7  165.48    6.80
   0   1  -7  168.88    9.40
  -1  -1  -7    1.40    2.00
   1  -1   7    1.30    1.30
  -1  -1  -7    1.20    1.60
  -1   1  -7    1.50    1.50
  -1   1  -7    1.10    1.00
   1   1   7    1.50    0.50
   1   1   7    2.00    0.60
   2  -1   7   -0.50    1.30
  -2  -1  -7   -1.70    1.00
  -2  -1  -7    0.20    1.80
  -2   1  -7    2.70    1.50
   2   1   7   -0.60    0.90
  -2   1  -7    0.80    1.10
  -3  -1  -7   22.00    3.90
   3  -1   7   19.90    3.90
  -3  -1  -7   15.40    3.70
  -3   1  -7   21.90    2.70
  -3   1  -7   19.00    3.30
   3   1   7   23.60    3.30
  -4  -1  -7   53.19    6.00
  -4  -1  -7   63.79    7.20
   4  -1   7   51.59    6.50
  -4   1  -7   55.19    6.00
   4   1   7   63.09    6.20
  -5  -1  -7  131.59    8.10
   5  -1   7  140.29    9.80
  -5  -1  -7  158.28   10.30
   5   1   7  141.39    8.80
  -5   1  -7  138.69    9.10
   6  -1   7  224.68   13.30
  -6  -1  -7  213.28   13.20
   6   1   7  204.28   12.00
  -6   1  -7  203.08   12.00
   7  -1   7    6.80    3.70
  -7  -1  -7   -0.10    2.20
  -7   1  -7   11.20    3.80
   7   1   7    2.30    2.70
  -8  -1  -7   45.90    7.80
   8  -1   7   39.50    7.50
   8   1   7   42.50    7.50
  -8   1  -7   33.50    6.40
  -9  -1  -7   42.50    8.20
   9  -1   7   23.50    6.90
   9   1   7   33.70    7.30
  -9   1  -7   40.90    7.70
 -10  -1  -7    4.40    4.80
  10  -1   7    3.30    4.50
 -10   1  -7    0.10    3.20
  10   1   7    7.60    4.40
  11  -1   7    6.70    4.00
 -11   1  -7    3.80    3.90
  11   1   7   -1.30    4.10
  12  -1   7    2.20    5.10
  12   1   7   -1.30    4.60
 -12   1  -7    3.40    5.70
  14  -2  -7   43.80   10.00
  14  -2  -7   24.90    7.80
  14   2  -7   46.20    9.90
  14   2  -7   44.10   10.10
  13  -2  -7   13.40    6.20
  13  -2  -7   11.40    5.50
  13   2  -7    2.10    3.90
  13   2  -7    5.30    4.10
  12  -2  -7   35.30    8.60
  12  -2  -7   28.30    7.70
  12   2  -7   35.40    8.20
  12   2  -7   36.60    8.00
  11  -2  -7    3.70    4.00
  11  -2  -7    9.80    5.30
  11   2  -7    4.50    3.90
  11   2  -7    9.60    4.90
  10  -2  -7    1.10    3.40
  10  -2  -7    0.50    3.40
  10   2  -7    1.90    2.70
  10   2  -7   -1.60    2.20
   9  -2  -7    7.90    4.70
   9  -2  -7   12.50    4.40
   9   2  -7    6.60    3.30
   9   2  -7    0.60    2.50
   8  -2  -7   14.10    5.40
   8  -2  -7   14.20    4.20
   8   2  -7    7.90    3.90
   8   2  -7    8.40    4.00
   7  -2  -7    0.20    3.10
   7  -2  -7   -1.80    1.80
   7   2  -7    0.30    1.90
   7   2  -7    1.80    3.00
   6  -2  -7   16.70    4.60
   6  -2  -7   21.20    3.80
   6   2  -7   26.80    5.00
   6   2  -7   22.60    3.30
   6   2  -7   18.00    4.70
   5  -2  -7   57.99    4.80
   5  -2  -7   65.49    8.90
   5   2  -7   61.39    7.20
   5   2  -7   50.69    7.90
   5   2  -7   62.39    4.10
   4  -2  -7  250.77   15.30
   4  -2  -7  268.87   10.80
   4   2  -7  271.87   13.10
   4   2  -7  269.47   15.00
   4   2  -7  275.37    9.50
   3  -2  -7  425.56   21.20
   3  -2  -7  468.65   20.00
   3  -2  -7  466.35   15.20
  -3   2   7  480.85   18.10
   3   2  -7  494.95   21.10
   3   2  -7  460.35   18.90
   2  -2  -7    2.20    2.70
   2  -2  -7    0.00    1.20
   2   2  -7    1.30    1.80
   2   2  -7    0.70    2.00
  -2   2   7    1.10    1.50
   1  -2  -7   -1.00    2.00
   1  -2  -7    3.20    2.10
  -1   2   7   -0.50    1.20
   1   2  -7    1.90    1.80
   1   2  -7    1.10    1.70
   0  -2   7   87.59    6.80
   0  -2  -7  100.09    7.40
   0  -2  -7  101.39    8.30
   0   2   7   92.29    6.30
   0   2  -7   91.79    3.50
   0   2  -7  104.49    7.00
   0   2  -7   88.09    3.50
   1  -2   7  151.78    9.40
  -1  -2  -7  168.68   10.10
  -1  -2  -7  172.58   10.80
  -1   2  -7  144.09    8.20
   1   2   7  173.38    9.10
  -2  -2  -7  618.14   24.70
  -2  -2  -7  612.14   24.20
   2  -2   7  585.14   23.60
   2   2   7  605.04   19.10
  -2   2  -7  595.14   20.40
   2   2   7  576.24   25.80
  -3  -2  -7  734.53   29.50
   3  -2   7  795.22   29.60
  -3  -2  -7  794.82   30.00
   3  -2   7  734.73   25.10
  -3   2  -7  791.12   26.60
   3   2   7  808.42   25.50
   4  -2   7    3.50    2.50
  -4  -2  -7    1.10    2.10
  -4  -2  -7    2.70    2.60
  -4   2  -7    1.50    1.50
   4   2   7    5.00    2.00
  -5  -2  -7  105.49    8.60
  -5  -2  -7   87.19    9.70
   5  -2   7  103.59   10.50
  -5   2  -7  100.29    7.40
   5   2   7   94.19    7.10
  -6  -2  -7  125.19    9.40
   6  -2   7  114.69   11.90
  -6  -2  -7  120.49   12.00
  -6   2  -7  114.59    8.80
   6   2   7  126.39    8.80
  -7  -2  -7    8.60    4.50
   7  -2   7    8.20    4.50
  -7   2  -7    5.00    3.00
   7   2   7    4.80    2.90
   8  -2   7   15.70    5.30
  -8  -2  -7   14.60    5.30
  -8   2  -7   10.40    4.00
   8   2   7   23.60    5.50
   9  -2   7   86.59   11.70
  -9   2  -7   76.09   10.10
   9   2   7   68.99    9.90
  10  -2   7    0.00    4.30
  10   2   7   -2.90    3.20
 -10   2  -7    1.80    3.60
  11  -2   7   31.40    8.40
 -11   2  -7   27.90    7.50
  12  -2   7    8.80    6.70
 -12   2  -7    9.00    5.50
  13  -3  -7   -1.00    4.50
 -13  -3   7   -1.70    5.10
  13  -3  -7   -0.30    5.00
  13   3  -7    2.50    5.00
 -12  -3   7   13.50    5.70
  12  -3  -7   12.40    6.10
  12  -3  -7    1.00    4.70
  12   3  -7   12.80    5.50
  12   3  -7   12.50    6.30
 -11  -3   7   16.90    6.20
  11  -3  -7   12.00    4.60
  11  -3  -7   10.80    6.00
  11   3  -7   10.30    5.20
  11   3  -7   16.20    6.10
  10  -3  -7    7.80    4.30
  10  -3  -7    4.90    4.90
  10   3  -7    8.90    4.60
  10   3  -7    4.80    4.70
   9  -3  -7   -0.20    2.70
   9  -3  -7    2.90    3.20
   9   3  -7    1.80    2.90
   9   3  -7    6.20    4.40
   8  -3  -7    5.50    3.60
   8  -3  -7    0.60    2.60
   8   3  -7   -1.00    2.70
   8   3  -7    4.60    3.30
   7  -3  -7   26.50    5.10
   7  -3  -7   26.40    6.90
   7   3  -7   33.50    6.40
   7   3  -7   25.50    6.10
   6  -3  -7    0.10    3.30
   6  -3  -7    1.10    2.30
   6   3  -7    0.30    1.80
   6   3  -7   -2.20    2.50
   5  -3  -7   -1.00    1.80
   5  -3  -7    3.60    2.20
   5   3  -7    2.60    1.40
   5   3  -7   -0.20    2.50
   5   3  -7    4.90    3.10
   4  -3  -7   52.49    8.50
   4  -3  -7   35.60    4.40
   4   3  -7   49.00    6.80
   4   3  -7   52.09    7.60
   4   3  -7   45.50    2.90
   3  -3  -7   49.30    3.80
   3  -3  -7   46.50    7.60
   3   3  -7   44.60    6.30
   3   3  -7   45.20    6.90
   2  -3  -7  156.98   11.50
   2  -3  -7  133.09    6.10
   2  -3  -7  142.29   10.20
   2   3  -7  145.19   10.20
   2   3  -7  139.09    9.40
   1  -3  -7 1001.70   36.70
   1  -3  -7 1009.10   38.60
  -1  -3   7  981.90   35.80
   1   3  -7  983.90   35.80
  -1   3   7 1010.50   35.20
   1   3  -7 1006.60   36.00
   0  -3   7 1117.19   39.00
   0  -3  -7 1160.78   42.70
   0  -3   7 1104.49   40.30
   0  -3  -7 1150.18   40.80
   0   3  -7 1133.59   33.50
   0   3   7 1162.08   42.30
   1  -3   7   18.80    4.50
   1  -3   7   18.20    3.80
  -1  -3  -7   22.30    5.00
  -1  -3  -7   24.20    5.50
  -1   3  -7   20.30    2.40
  -2  -3  -7  137.29   10.00
   2  -3   7  120.09    9.50
  -2  -3  -7  107.29    9.50
   2  -3   7  120.09    7.50
  -2   3  -7  122.99    6.40
   3  -3   7  165.68   11.60
  -3  -3  -7  173.78   11.70
  -3  -3  -7  173.78   12.60
  -3   3  -7  167.38    8.80
   3   3   7  203.68   10.60
  -4  -3  -7   33.60    6.80
  -4  -3  -7   48.70    7.50
   4  -3   7   31.30    6.20
   4   3   7   40.10    5.50
  -4   3  -7   48.40    5.60
   5  -3   7   47.00    8.10
  -5  -3  -7   68.39    9.30
  -5  -3  -7   72.69    9.50
  -5   3  -7   78.19    7.70
   6  -3   7  315.17   18.70
  -6  -3  -7  327.57   18.40
  -6  -3  -7  347.37   19.00
  -6   3  -7  295.87   15.50
  -7  -3  -7   -0.30    3.20
   7  -3   7    0.50    2.60
  -7  -3  -7   -1.90    2.70
  -7   3  -7    4.20    2.80
   8  -3   7   48.50    9.80
  -8   3  -7   45.70    7.50
   9  -3   7   65.09   11.10
  -9   3  -7   49.30    8.10
  10  -3   7    0.10    4.30
 -10   3  -7    1.50    3.40
  11  -3   7    2.90    5.40
 -11   3  -7   11.50    5.00
  13  -4  -7    5.10    5.90
  13   4  -7   -3.70    3.10
 -12  -4   7  102.89   15.80
  12  -4  -7   87.79   13.00
  12  -4  -7   90.09   14.00
  12   4  -7   93.69   13.90
  11  -4  -7    1.80    4.20
  11  -4  -7    4.70    4.30
 -11  -4   7   -0.30    3.40
  11   4  -7    6.50    4.20
 -10  -4   7   -0.80    4.60
  10  -4  -7    2.70    4.40
  10  -4  -7    7.00    5.30
  10   4  -7    9.00    4.70
   9  -4  -7    9.50    6.10
   9  -4  -7   19.30    5.70
  -9  -4   7   33.40    8.40
   9   4  -7   18.50    5.50
   8  -4  -7    1.20    3.10
   8  -4  -7   -0.70    2.70
  -8  -4   7    0.20    2.90
   8   4  -7    0.70    2.60
   7  -4  -7   27.90    5.80
  -7  -4   7   27.10    6.90
   7  -4  -7   16.30    5.60
   7   4  -7   28.70    6.60
   6  -4  -7   46.70    6.80
  -6  -4   7   44.10    8.30
   6  -4  -7   53.19    9.30
   6   4  -7   45.90    7.90
  -5  -4   7   21.20    5.70
   5  -4  -7   18.70    4.20
   5  -4  -7   19.10    6.20
   5   4  -7   18.90    5.50
   4  -4  -7  522.85   22.50
   4  -4  -7  522.05   26.70
  -4  -4   7  549.05   25.80
   4   4  -7  569.44   18.90
   4   4  -7  514.05   24.10
  -3  -4   7  134.79   11.20
   3  -4  -7  146.39   12.70
   3   4  -7  159.18   11.50
   3   4  -7  151.68    6.80
   2  -4  -7   34.00    7.30
  -2  -4   7   30.70    6.20
   2   4  -7   24.10    5.60
  -1  -4   7   44.20    6.90
   1  -4  -7   53.89    7.90
   1  -4  -7   51.59    8.60
  -1  -4   7   52.19    7.70
   1   4  -7   50.69    7.50
   1   4  -7   48.90    3.30
   0  -4  -7   -0.30    2.30
   0  -4   7   -2.40    1.30
   0  -4   7    2.90    2.50
   0  -4  -7    1.60    2.30
   0   4  -7    0.60    1.00
   1  -4   7   41.90    7.10
   1  -4   7   28.20    5.30
  -1  -4  -7   38.80    7.30
  -1  -4  -7   55.39    9.10
  -1   4  -7   37.00    3.80
  -2  -4  -7  112.59   13.00
   2  -4   7  118.69   10.00
   2  -4   7  104.29   11.70
  -2  -4  -7  119.69   12.00
  -2   4  -7  114.29    6.70
  -3  -4  -7  391.16   20.20
   3  -4   7  386.06   20.90
  -3  -4  -7  393.76   21.80
  -3   4  -7  381.56   15.90
  -4  -4  -7    1.30    3.10
  -4  -4  -7    4.10    4.10
   4  -4   7    3.40    3.80
  -4   4  -7   -1.80    1.30
   5  -4   7    9.90    4.90
  -5  -4  -7   13.20    5.60
  -5   4  -7   21.40    4.50
  -6  -4  -7   30.10    7.60
   6  -4   7   20.80    5.70
  -6   4  -7   23.40    5.00
   7  -4   7   14.40    6.20
  -7  -4  -7   34.20    8.30
  -7   4  -7   25.10    5.80
   8  -4   7    2.20    3.90
  -8  -4  -7    0.70    4.00
  -8   4  -7    3.30    3.20
   9  -4   7   81.29   13.00
  -9   4  -7   84.29   10.90
  10  -4   7   -1.70    5.10
 -10   4  -7    0.70    3.30
  11  -5  -7    2.40    4.20
 -11  -5   7    3.40    5.50
  11   5  -7   -0.40    4.80
 -10  -5   7   48.80   11.20
  10  -5  -7   65.79   11.90
  10   5  -7   72.99   12.40
   9  -5  -7  154.48   17.90
  -9  -5   7  167.78   19.00
   9   5  -7  149.59   16.70
   8  -5  -7    5.90    4.60
  -8  -5   7    0.20    3.10
   8   5  -7    2.50    4.00
   7  -5  -7  340.17   22.40
  -7  -5   7  356.76   22.50
   7   5  -7  343.67   20.80
   6  -5  -7    2.50    3.70
  -6  -5   7   11.20    5.60
   6   5  -7   14.90    6.20
  -5  -5   7   19.70    6.20
   5  -5  -7   33.90    7.90
   5   5  -7   33.20    7.50
   4  -5  -7   45.50    9.20
  -4  -5   7   50.79    9.40
   4   5  -7   47.80    8.40
  -3  -5   7    0.50    3.40
   3  -5  -7   12.20    4.90
   3   5  -7    8.60    4.30
   2  -5  -7   -2.60    3.20
  -2  -5   7   -1.90    1.80
   2   5  -7   -0.10    1.20
   2   5  -7   -4.40    2.20
  -1  -5   7   59.59    9.20
   1  -5  -7   40.20    8.50
  -1  -5   7   52.99    8.60
   1   5  -7   40.80    7.30
   1   5  -7   47.90    4.70
   0  -5   7   32.00    6.60
   0  -5   7   25.50    6.20
   0  -5  -7   22.00    7.10
   0   5  -7   36.10    4.20
   1  -5   7   16.80    5.90
   1  -5   7   10.70    4.20
  -1  -5  -7   13.60    5.30
  -1   5  -7    6.60    2.30
  -2  -5  -7    6.70    4.70
   2  -5   7    5.60    4.40
  -2   5  -7    2.10    1.90
   3  -5   7   14.30    5.50
  -3  -5  -7   19.90    6.80
  -3   5  -7    8.50    2.80
  -4  -5  -7   29.40    7.80
   4  -5   7   13.20    5.60
  -4   5  -7   12.40    3.30
  -5  -5  -7   12.50    6.20
   5  -5   7    1.30    4.40
  -5   5  -7    3.60    2.90
  -6  -5  -7   67.99   12.20
   6  -5   7   72.09   11.70
  -6   5  -7   78.89    9.10
  -7  -5  -7    2.10    5.10
   7  -5   7    4.00    4.30
  -7   5  -7    0.10    2.70
  -8  -5  -7   41.60   10.60
   8  -5   7   31.90    9.10
  -8   5  -7   50.89    8.60
   9  -5   7   -1.90    5.20
  -9   5  -7   -2.80    3.30
  -9  -6   7   73.99   13.20
   9  -6  -7   54.39   11.60
   9   6  -7   90.59   13.80
  -8  -6   7   28.40    8.30
   8  -6  -7   43.00   10.10
   8   6  -7   52.29   10.70
  -7  -6   7    8.50    5.40
   7  -6  -7   11.40    6.30
   7   6  -7    5.90    4.20
   6  -6  -7   46.00   10.20
  -6  -6   7   77.49   13.00
   6   6  -7   86.29   13.00
   5  -6  -7    7.40    4.80
  -5  -6   7   24.70    7.50
   5   6  -7   16.30    6.40
  -4  -6   7   23.90    6.80
   4  -6  -7    5.30    5.70
   4   6  -7   21.10    4.30
   4   6  -7   15.60    5.60
   3  -6  -7   -0.20    4.20
  -3  -6   7   14.90    5.70
   3   6  -7    7.10    2.70
   3   6  -7   13.10    5.50
  -2  -6   7   22.30    6.80
  -2  -6   7    9.70    5.40
   2  -6  -7   20.50    6.70
   2   6  -7    7.70    2.70
   2   6  -7   16.20    5.60
   1  -6  -7    2.50    4.20
  -1  -6   7    3.60    4.40
  -1  -6   7    5.00    4.40
   1   6  -7    1.20    1.90
   0  -6   7   35.00    7.70
   0  -6   7   42.20    8.60
   0  -6  -7   21.00    6.90
   0   6  -7   57.49    6.30
   1  -6   7    1.40    4.20
  -1  -6  -7   -1.50    2.40
  -1   6  -7    1.70    2.20
   2  -6   7    4.50    4.20
  -2  -6  -7    4.20    4.30
  -2   6  -7    1.20    2.50
   3  -6   7    6.60    5.00
  -3  -6  -7   -1.40    3.20
  -3   6  -7    2.40    2.80
   4  -6   7    4.30    5.60
  -4  -6  -7    7.50    6.70
  -4   6  -7    9.50    3.90
  -5  -6  -7   42.80   10.60
   5  -6   7   45.60    9.70
  -5   6  -7   50.59    7.70
   6  -6   7    0.90    5.00
  -6  -6  -7    2.30    5.70
  -6   6  -7    4.10    4.20
  -7  -6  -7    0.90    4.40
   7  -6   7   -2.50    5.30
  -7   6  -7    8.00    4.60
   6  -7  -7   61.39   13.60
  -6  -7   7   73.39   13.90
   6   7  -7   90.89   10.50
   6   7  -7   75.59   13.20
   5  -7  -7   -1.90    5.40
  -5  -7   7   22.00    7.70
   5   7  -7   18.20    4.90
   5   7  -7   19.40    6.90
  -4  -7   7   -1.50    3.80
   4  -7  -7   -1.30    3.80
   4   7  -7    0.50    2.60
   4   7  -7    0.30    4.60
  -3  -7   7   69.59   12.30
  -3  -7   7  102.79   15.10
   3  -7  -7   69.49   13.00
   3   7  -7   68.49   11.80
   3   7  -7   82.79    8.80
  -2  -7   7    3.80    5.70
  -2  -7   7    7.10    5.50
   2  -7  -7   11.70    6.70
   2   7  -7   14.10    4.00
  -1  -7   7   -2.50    4.00
  -1  -7   7    3.10    5.00
   1  -7  -7    2.90    5.70
   1   7  -7   -1.00    2.20
   0  -7   7   20.60    7.60
   0  -7  -7   19.90    8.20
   0   7  -7   13.30    4.20
  -1  -7  -7    6.90    6.30
   1  -7   7    5.80    5.60
  -1   7  -7    2.20    2.90
  -2  -7  -7   76.49   14.20
  -2   7  -7   63.09    8.10
  -3  -7  -7   24.70    9.10
   3  -7   7   26.90    8.50
  -3   7  -7   50.79    7.50
   4  -7   7   -4.20    3.70
  -4  -7  -7   -2.30    3.90
  -4   7  -7   -3.90    2.70
  14   0  -8    3.30    5.50
  14   0  -8    5.10    5.60
  13   0  -8  160.68   17.10
  13   0  -8  151.58   17.40
  12   0  -8    2.60    4.60
  12   0  -8    2.60    4.10
  11   0  -8    0.50    3.00
  11   0  -8    0.50    3.50
  10   0  -8 1644.64   59.19
  10   0  -8 1772.12   63.99
   9   0  -8  115.09    9.70
   9   0  -8  102.69   12.80
   8   0  -8  100.39   12.40
   8   0  -8  108.49    8.70
   7   0  -8  476.95   24.00
   7   0  -8  471.35   20.00
   6   0  -8    0.30    2.00
   6   0  -8    0.90    2.60
   5   0  -8    1.90    3.00
   5   0  -8    1.60    1.60
   5   0  -8    2.20    1.60
   4   0  -8   28.90    3.50
   4   0  -8   24.70    3.70
   4   0  -8   34.60    4.00
   4   0  -8   37.80    6.50
   3   0  -8   64.49    5.00
   3   0  -8   73.19    4.80
   3   0  -8   69.99    4.30
   3   0  -8   72.29    8.90
   2   0  -8   27.70    3.40
   2   0  -8   24.30    5.20
   2   0  -8   30.80    2.50
   2   0  -8   28.30    3.60
   1   0  -8    1.40    1.40
   1   0  -8   -0.60    1.00
   1   0  -8    4.70    2.50
  -1   0   8   -0.70    0.70
   0   0  -8  101.79    7.80
   0   0  -8  103.89    6.30
   0   0  -8  116.29    6.60
  -1   0  -8    1.40    1.60
  -1   0  -8    6.20    2.60
   1   0   8    1.70    1.30
  -2   0  -8   21.20    3.70
  -2   0  -8   15.30    3.40
   2   0   8   22.50    3.20
  -3   0  -8   -2.20    1.30
   3   0   8   -0.20    1.40
  -3   0  -8   -0.90    1.30
  -4   0  -8    8.60    2.40
   4   0   8    7.10    2.90
  -4   0  -8    3.70    2.40
  -5   0  -8  395.36   18.20
   5   0   8  370.06   17.10
   6   0   8  110.89    8.80
  -6   0  -8   93.69    9.90
   7   0   8   21.00    5.10
  -7   0  -8   27.50    5.60
   8   0   8 1344.17   47.60
  -8   0  -8 1212.78   47.10
   9   0   8   42.60    8.00
  -9   0  -8   43.30    8.40
 -10   0  -8   -3.60    3.40
  10   0   8   -2.90    4.00
 -11   0  -8  152.08   16.30
  11   0   8  161.18   17.20
  14  -1  -8    2.50    5.80
  14  -1  -8    4.90    6.10
  14   1  -8    2.30    3.90
  14   1  -8    3.40    4.10
  13  -1  -8  414.16   24.00
  13   1  -8  407.86   23.70
  13   1  -8  415.96   25.70
  12  -1  -8    6.00    4.80
  12  -1  -8   19.50    6.40
  12   1  -8    5.40    4.00
  12   1  -8   17.50    6.90
  11  -1  -8   18.70    5.80
  11  -1  -8    7.10    4.30
  11   1  -8   14.50    5.40
  11   1  -8    6.10    4.30
  10  -1  -8   -1.10    2.80
  10  -1  -8    3.60    4.40
  10   1  -8    1.60    2.60
  10   1  -8   -2.30    2.30
   9  -1  -8   -0.20    2.50
   9  -1  -8    6.50    4.60
   9   1  -8    1.60    3.10
   9   1  -8    3.90    4.10
   8  -1  -8    3.90    3.40
   8  -1  -8    1.40    2.30
   8   1  -8   -1.10    2.60
   8   1  -8    4.50    2.70
   7  -1  -8  746.13   27.70
   7  -1  -8  761.32   33.00
   7   1  -8  778.22   29.00
   7   1  -8  653.63   31.30
   6  -1  -8  128.39    8.00
   6  -1  -8  146.29   12.10
   6   1  -8  123.09   13.00
   6   1  -8  144.79    8.90
   6   1  -8  155.58    9.50
   5  -1  -8   68.79    9.40
   5  -1  -8   54.19    4.40
   5   1  -8   47.20    5.70
   5   1  -8   53.79    4.20
   5   1  -8   58.89    8.60
   4  -1  -8  121.79   10.20
   4  -1  -8  130.19    6.20
   4   1  -8  140.59    6.50
   4   1  -8  120.89    9.80
   4   1  -8  145.89    8.10
   3  -1  -8    4.50    2.00
   3  -1  -8    3.20    0.80
   3  -1  -8    6.50    3.30
   3  -1  -8    4.80    2.30
   3   1  -8    6.80    3.40
   3   1  -8    5.20    1.40
   3   1  -8    5.00    2.00
   3   1  -8    2.90    1.10
   2  -1  -8    5.40    2.30
   2  -1  -8    2.50    3.00
   2  -1  -8    6.80    2.20
   2   1  -8    5.00    2.00
   2   1  -8    3.80    1.10
   2   1  -8    4.30    2.30
   2   1  -8    3.80    1.20
   1  -1  -8   -1.10    1.30
  -1  -1   8    1.10    1.40
   1  -1  -8    1.20    1.60
   1  -1  -8   -0.80    1.80
   1   1  -8    0.60    0.90
   1   1  -8   -0.30    0.70
   1   1  -8    2.70    2.20
   0  -1  -8   36.20    5.70
   0  -1  -8   26.50    4.20
   0  -1   8   26.80    3.80
   0  -1  -8   29.70    4.30
   0   1  -8   24.00    4.50
   0   1  -8   28.50    3.10
   0   1  -8   25.00    2.90
   1  -1   8    6.50    2.20
  -1  -1  -8    4.40    2.70
  -1  -1  -8    1.60    2.00
  -1   1  -8    1.50    1.60
  -1   1  -8    3.00    1.40
  -2  -1  -8  178.78   10.50
  -2  -1  -8  189.48   10.90
   2  -1   8  178.38    9.70
   2   1   8  172.38    7.20
  -2   1  -8  176.18    9.00
  -2   1  -8  194.68    9.20
  -3  -1  -8   96.09    7.70
   3  -1   8  100.99    7.40
  -3  -1  -8   91.09    7.40
  -3   1  -8   87.29    6.40
   3   1   8   96.99    5.80
  -4  -1  -8   -1.10    1.90
  -4  -1  -8    2.10    2.50
   4  -1   8   -1.50    1.70
   4   1   8    1.70    1.70
  -4   1  -8   -0.50    1.50
   5  -1   8  693.13   27.00
  -5  -1  -8  694.13   25.10
  -5  -1  -8  680.33   27.50
  -5   1  -8  614.94   25.60
   5   1   8  632.94   24.80
   6  -1   8    3.90    3.20
  -6  -1  -8   10.20    4.00
  -6   1  -8   12.30    3.90
   6   1   8   10.50    3.70
  -7  -1  -8    9.00    4.30
   7  -1   8   11.00    4.50
   7   1   8    3.10    3.20
  -7   1  -8    4.90    3.20
   8  -1   8    2.50    3.80
  -8  -1  -8    1.80    3.40
   8   1   8    3.90    3.20
  -8   1  -8   -0.80    2.50
   9  -1   8   24.30    7.00
  -9  -1  -8   27.60    7.20
   9   1   8   29.10    7.90
  -9   1  -8   37.90    7.40
  10  -1   8   21.20    6.70
 -10  -1  -8   32.20    7.90
 -10   1  -8   21.00    6.30
  11  -1   8  274.77   19.40
 -11   1  -8  253.97   18.20
  14  -2  -8    4.50    6.70
  14  -2  -8   -2.20    5.60
  14   2  -8   10.70    6.60
  14   2  -8   -0.70    4.90
  13  -2  -8   22.40    8.10
  13  -2  -8   18.00    6.80
  13   2  -8   18.60    7.60
  13   2  -8   24.40    7.70
  12  -2  -8    0.80    4.10
  12  -2  -8   -3.00    4.20
  12   2  -8    5.80    4.80
  12   2  -8   -1.20    3.10
  11  -2  -8    0.90    3.60
  11  -2  -8   -0.50    4.00
  11   2  -8    3.00    3.40
  11   2  -8    2.00    3.90
  10  -2  -8   34.50    8.50
  10  -2  -8   32.00    6.60
  10   2  -8   24.60    6.80
  10   2  -8   24.50    6.10
   9  -2  -8    2.20    4.00
   9  -2  -8    3.10    2.90
   9   2  -8    4.40    4.20
   9   2  -8    4.90    3.10
   8  -2  -8   -0.30    3.50
   8  -2  -8    2.40    2.50
   8   2  -8   -0.80    3.20
   8   2  -8    1.50    3.00
   7  -2  -8   48.50    8.70
   7  -2  -8   53.19    6.70
   7   2  -8   71.89    8.70
   7   2  -8   63.49    9.60
   6  -2  -8   14.20    4.70
   6  -2  -8   18.10    3.70
   6   2  -8   20.40    4.70
   6   2  -8   13.10    2.70
   6   2  -8   11.20    4.40
   5  -2  -8   54.99    4.70
   5  -2  -8   46.40    8.10
   5   2  -8   71.59    9.40
   5   2  -8   51.39    6.60
   5   2  -8   58.89    4.00
   4  -2  -8  519.85   17.50
   4  -2  -8  541.25   25.00
   4   2  -8  523.55   23.70
   4   2  -8  516.55   21.20
   4   2  -8  513.85   16.70
   3  -2  -8  136.69   10.90
   3  -2  -8  132.29    9.40
   3   2  -8  135.49    4.20
   3   2  -8  138.19   10.20
   3   2  -8  127.79    4.20
   3   2  -8  129.49    8.50
   2  -2  -8    8.20    3.80
   2  -2  -8    4.90    2.70
   2   2  -8    9.70    2.80
   2   2  -8    8.80    3.00
  -1  -2   8  641.54   24.60
   1  -2  -8  627.44   25.30
   1  -2  -8  656.23   27.60
   1   2  -8  654.83   24.30
   1   2  -8  664.53   25.50
   0  -2   8   -2.20    1.50
   0  -2  -8   -1.30    1.70
   0  -2  -8    2.00    2.20
   0   2  -8    0.70    2.00
   0   2  -8    0.70    0.70
  -1  -2  -8   22.20    5.10
  -1  -2  -8   25.20    5.00
   1  -2   8   25.60    4.60
  -1   2  -8   25.00    2.80
  -1   2  -8   29.70    4.40
  -2  -2  -8  688.43   27.00
  -2  -2  -8  620.94   25.90
   2  -2   8  647.54   25.50
  -2   2  -8  645.54   22.20
  -2   2  -8  644.14   22.80
   3  -2   8    0.30    2.20
  -3  -2  -8    9.50    3.40
  -3  -2  -8    2.70    2.40
  -3   2  -8    5.50    2.10
  -4  -2  -8   -0.40    2.20
  -4  -2  -8   -0.30    2.30
   4  -2   8   -3.50    1.60
  -4   2  -8    0.60    1.60
  -5  -2  -8   34.20    6.10
   5  -2   8   21.60    5.10
  -5  -2  -8   14.50    4.30
  -5   2  -8   22.40    4.40
   6  -2   8    5.20    3.80
  -6  -2  -8    1.60    2.40
  -6  -2  -8   -0.30    2.60
  -6   2  -8    1.60    2.60
   7  -2   8   -2.20    2.10
  -7  -2  -8   -3.20    2.70
  -7   2  -8    4.00    3.00
   8  -2   8   35.80    7.90
  -8  -2  -8   46.40    8.30
  -8   2  -8   43.40    7.40
   9  -2   8    5.90    4.70
  -9   2  -8    4.60    3.70
  10  -2   8   16.10    6.60
 -10   2  -8    5.00    4.70
  11  -2   8    0.70    4.00
 -11   2  -8   12.50    5.80
 -13  -3   8   15.50    6.30
  13  -3  -8    0.50    5.20
  13   3  -8    4.60    4.60
  13   3  -8    2.70    4.10
  12  -3  -8   -4.40    4.00
 -12  -3   8    1.20    3.70
  12  -3  -8    6.90    5.50
  12   3  -8    3.00    4.20
  12   3  -8    0.20    4.60
  11  -3  -8   -0.20    3.90
  11  -3  -8    4.70    5.30
  11   3  -8   -0.70    3.20
  11   3  -8    3.20    3.50
  10  -3  -8   -1.20    4.20
  10  -3  -8    2.20    3.30
  10   3  -8    0.90    3.70
  10   3  -8    1.30    4.00
   9  -3  -8    1.50    4.80
   9  -3  -8    0.70    2.70
   9   3  -8    2.00    2.80
   9   3  -8    4.70    3.80
   8  -3  -8   16.80    6.10
   8  -3  -8   15.40    4.30
   8   3  -8   11.00    5.00
   8   3  -8   17.80    5.30
   7  -3  -8    2.60    3.10
   7  -3  -8    2.90    4.20
   7   3  -8    0.00    2.40
   7   3  -8    4.90    3.10
   6  -3  -8    0.30    3.40
   6   3  -8   -1.80    1.50
   6   3  -8   -1.20    1.40
   5  -3  -8   16.90    5.50
   5   3  -8   26.20    5.90
   5   3  -8   19.50    4.90
   5   3  -8   20.90    2.80
   4  -3  -8   27.30    6.60
   4   3  -8   40.70    7.00
   4   3  -8   30.80    2.20
   4   3  -8   33.50    6.00
   3  -3  -8   27.70    6.70
   3   3  -8   20.10    4.70
   3   3  -8   29.50    6.00
   2  -3  -8  155.08   11.30
   2  -3  -8  178.08   13.10
   2   3  -8  150.78   10.90
   2   3  -8  171.78   10.70
  -1  -3   8   29.20    5.40
   1  -3  -8   37.40    7.00
   1  -3  -8   47.50    7.00
   1   3  -8   43.10    6.30
   1   3  -8   29.30    5.50
   0  -3   8  116.49    8.50
   0  -3  -8  112.09    9.40
   0  -3   8  133.79    9.80
   0  -3  -8  130.79   11.00
   0   3  -8  123.79    4.90
  -1  -3  -8    9.40    3.60
   1  -3   8    8.30    2.90
   1  -3   8   13.70    4.30
  -1  -3  -8    7.60    3.50
  -1   3  -8   10.30    1.90
  -2  -3  -8   24.10    5.40
  -2  -3  -8   20.90    5.50
   2  -3   8   23.70    5.10
  -2   3  -8   12.20    2.50
   3  -3   8   39.40    7.00
  -3  -3  -8   19.00    5.50
  -3  -3  -8   36.00    6.70
  -3   3  -8   39.90    4.60
   4  -3   8    7.00    4.10
  -4  -3  -8    4.00    3.50
  -4  -3  -8   -0.90    2.60
  -4   3  -8    4.50    2.50
   5  -3   8   11.10    4.90
  -5  -3  -8   12.30    4.50
  -5  -3  -8   16.30    4.90
  -5   3  -8   14.00    3.70
  -6  -3  -8    1.60    2.60
   6  -3   8    2.80    2.90
  -6  -3  -8    2.10    3.00
  -6   3  -8    1.60    2.50
   7  -3   8    5.50    4.50
  -7   3  -8   -0.10    2.50
   8  -3   8    9.40    4.70
  -8   3  -8    5.00    3.70
   9  -3   8    4.10    4.10
  -9   3  -8   10.70    4.70
  10  -3   8   -0.50    4.60
 -10   3  -8    1.30    4.00
 -12  -4   8   11.40    6.80
  12  -4  -8   33.50    9.90
  12   4  -8   20.30    7.50
 -11  -4   8   23.10    7.60
  11  -4  -8   23.60    8.40
  11   4  -8   23.50    7.50
 -10  -4   8    7.10    5.50
  10  -4  -8    1.70    3.90
  10   4  -8    0.90    3.10
  -9  -4   8    1.10    3.20
   9  -4  -8    6.80    4.40
   9   4  -8    9.40    5.20
   8  -4  -8   17.90    6.80
  -8  -4   8    7.20    4.60
   8   4  -8   18.40    6.20
  -7  -4   8  110.19   13.90
   7  -4  -8   82.39   12.40
   7   4  -8   86.29   11.10
   6  -4  -8    6.20    5.00
  -6  -4   8    0.50    2.80
   6   4  -8    6.10    3.50
   5  -4  -8   64.09   10.50
  -5  -4   8   80.89   11.40
   5   4  -8   69.49    9.70
  -4  -4   8  359.16   20.20
   4  -4  -8  375.86   21.80
   4   4  -8  337.07   12.90
   4   4  -8  401.66   19.90
   3  -4  -8    4.30    3.40
  -3  -4   8    3.10    3.80
   3   4  -8    3.80    1.30
   3   4  -8    3.00    3.20
   2  -4  -8    3.10    3.70
  -2  -4   8    6.70    3.80
   2   4  -8    2.10    2.30
   1  -4  -8   98.79   12.20
  -1  -4   8  101.89   10.70
  -1  -4   8  127.39   10.60
   1  -4  -8  100.19   10.90
   1   4  -8  110.79   11.30
   1   4  -8  107.09    4.90
   0  -4   8   -1.30    3.00
   0  -4  -8    4.80    3.30
   0  -4   8   -0.10    2.20
   0  -4  -8    2.10    3.70
   0   4  -8    0.70    1.10
   1  -4   8   40.80    7.60
   1  -4   8   54.39    7.10
  -1  -4  -8   65.89    9.20
  -1  -4  -8   50.79    8.70
  -1   4  -8   42.80    4.10
  -2  -4  -8  145.89   11.70
   2  -4   8  112.69   12.40
  -2  -4  -8  121.49   13.80
  -2   4  -8   99.09    6.40
   3  -4   8   80.59   10.80
  -3  -4  -8   72.79   11.10
  -3  -4  -8   87.79   10.90
  -3   4  -8   67.59    5.70
  -4  -4  -8    1.20    3.40
  -4  -4  -8   11.90    4.70
   4  -4   8   -2.60    3.30
  -4   4  -8    2.20    2.10
  -5  -4  -8   72.09   11.00
   5  -4   8   92.89   12.20
  -5   4  -8   82.89    8.60
   6  -4   8   98.69   13.00
  -6  -4  -8   69.39   11.20
  -6   4  -8   71.99    8.50
   7  -4   8    3.10    4.90
  -7  -4  -8    1.00    4.10
  -7   4  -8   -0.30    2.70
   8  -4   8   -0.90    4.60
  -8   4  -8   -0.90    2.90
   9  -4   8   14.00    8.00
  -9   4  -8   26.90    6.60
 -11  -5   8   40.00   10.10
  11  -5  -8   57.89   12.40
  11   5  -8   55.79   11.50
  10  -5  -8    9.90    6.40
 -10  -5   8    1.80    5.40
  10   5  -8    4.70    5.50
   9  -5  -8   68.09   12.20
  -9  -5   8  110.49   15.90
   9   5  -8   88.39   12.80
  -8  -5   8   50.59   11.00
   8  -5  -8   47.00   10.10
   8   5  -8   42.90    8.60
  -7  -5   8  218.68   17.70
   7   5  -8  190.08   15.70
   6  -5  -8    2.80    3.80
  -6  -5   8   -5.90    3.30
   6   5  -8    3.50    3.20
   5  -5  -8    7.30    4.80
  -5  -5   8   -0.90    2.40
   5   5  -8    5.30    3.80
  -4  -5   8   18.20    6.30
   4  -5  -8   15.40    6.90
   4   5  -8   15.30    5.10
   3  -5  -8    5.20    4.70
  -3  -5   8   -0.20    3.50
   3   5  -8    1.60    2.80
   2  -5  -8    1.00    2.70
  -2  -5   8    7.10    3.90
  -2  -5   8   -1.20    3.00
   2   5  -8    6.00    2.00
   2   5  -8    7.10    4.20
   1  -5  -8   -0.80    3.60
  -1  -5   8    2.20    3.40
  -1  -5   8    1.10    3.30
   1   5  -8    0.10    1.20
   0  -5   8    1.30    2.70
   0  -5   8    1.50    3.40
   0  -5  -8    1.10    3.80
   0   5  -8   -1.60    1.20
   1  -5   8    3.10    4.00
  -1  -5  -8    0.80    3.00
  -1   5  -8    1.50    1.70
  -2  -5  -8    3.50    3.10
   2  -5   8    0.70    3.40
  -2   5  -8    8.50    2.70
   3  -5   8    5.00    3.80
  -3  -5  -8   19.20    6.40
  -3   5  -8    3.50    2.50
  -4  -5  -8   22.90    7.80
   4  -5   8   18.80    6.60
  -4   5  -8   25.40    4.80
  -5  -5  -8   86.79   13.60
   5  -5   8   87.39   12.70
  -5   5  -8   73.99    8.60
  -6  -5  -8   97.09   14.30
   6  -5   8   96.89   14.10
  -6   5  -8   96.19   10.30
  -7  -5  -8   25.40    8.30
   7  -5   8   29.30    8.40
  -7   5  -8   26.00    6.10
   8  -5   8    8.30    5.20
  -8   5  -8    0.00    3.50
   9   6  -8   61.49   12.50
  -8  -6   8    6.60    5.70
   8  -6  -8   22.50    8.50
   8   6  -8    8.10    6.40
   7  -6  -8   60.39   11.90
  -7  -6   8   78.99   14.10
   7   6  -8   80.89   12.00
   6  -6  -8   44.20   10.40
  -6  -6   8   41.90    9.90
   6   6  -8   34.30    8.70
  -5  -6   8    2.50    5.00
   5  -6  -8   -1.70    4.90
   5   6  -8   -1.70    3.90
  -4  -6   8   -3.10    3.90
   4  -6  -8   -2.00    4.50
   4   6  -8    1.40    2.20
   4   6  -8   -3.80    1.80
   3  -6  -8    2.50    4.10
  -3  -6   8   11.80    5.80
   3   6  -8    2.00    2.20
   3   6  -8    4.30    3.40
  -2  -6   8    0.00    3.80
  -2  -6   8    4.50    4.50
   2  -6  -8    2.70    4.30
   2   6  -8    0.10    1.90
  -1  -6   8    2.80    4.20
   1  -6  -8    3.20    4.10
  -1  -6   8    1.30    4.30
   1   6  -8    0.30    1.70
   0  -6   8    0.00    3.20
   0  -6  -8   -1.70    2.70
   0   6  -8    1.00    2.00
  -1  -6  -8    0.00    2.80
   1  -6   8   -4.20    3.30
  -1   6  -8    1.80    2.20
  -2  -6  -8    5.60    4.60
   2  -6   8   -2.10    3.60
  -2   6  -8    0.40    2.10
   3  -6   8    0.70    3.50
  -3  -6  -8    0.30    3.90
  -3   6  -8    8.60    3.40
   4  -6   8   13.40    7.30
  -4  -6  -8   10.60    6.50
  -4   6  -8   22.30    5.00
   5  -6   8   92.09   14.60
  -5  -6  -8  112.99   16.80
  -5   6  -8   88.89    9.80
  -6  -6  -8    1.60    5.70
   6  -6   8   30.10    8.50
  -6   6  -8   22.20    6.10
  -5  -7   8    1.90    6.10
   5  -7  -8    6.70    5.50
   5   7  -8    4.20    3.30
   5   7  -8    0.20    4.90
  -4  -7   8   13.50    7.40
   4  -7  -8   22.70    9.60
   4   7  -8   41.40    6.30
   4   7  -8   25.20    8.30
  -3  -7   8   31.30    9.30
  -3  -7   8   33.30    9.30
   3  -7  -8   38.30    9.90
   3   7  -8   32.30    8.20
   3   7  -8   47.00    6.60
  -2  -7   8   12.50    6.80
   2  -7  -8   15.90    6.90
  -2  -7   8   12.20    5.80
   2   7  -8    7.20    3.20
   1  -7  -8    0.80    4.90
  -1  -7   8   -1.10    3.60
   1   7  -8   -1.30    2.30
   0  -7  -8    3.40    4.20
   0  -7   8    0.50    3.70
   0   7  -8    3.50    2.70
  -1  -7  -8   12.60    6.70
   1  -7   8   21.80    8.50
  -1   7  -8   18.20    4.60
  -2  -7  -8   70.59   13.90
   2  -7   8   58.39   11.80
  -2   7  -8   78.09    8.70
  14   0  -9   -4.10    4.40
  14   0  -9   -0.30    5.30
  13   0  -9    2.50    5.40
  13   0  -9   -2.10    4.00
  12   0  -9   -2.80    3.20
  12   0  -9   -2.80    2.80
  11   0  -9   -4.50    2.80
  11   0  -9   -1.80    3.80
  10   0  -9   -0.60    2.60
  10   0  -9   -0.10    2.90
   9   0  -9    1.60    3.30
   9   0  -9    2.00    2.80
   8   0  -9    1.60    3.70
   8   0  -9   -1.50    2.10
   7   0  -9   -1.00    2.30
   7   0  -9    1.00    2.00
   6   0  -9   -0.20    2.30
   6   0  -9    0.10    1.80
   5   0  -9    0.60    2.80
   5   0  -9    1.60    1.70
   4   0  -9   -1.70    1.50
   4   0  -9   -3.50    2.10
   4   0  -9   -0.80    1.30
   4   0  -9    1.50    1.40
   3   0  -9   -0.20    1.10
   3   0  -9   -0.10    2.20
   3   0  -9   -0.90    1.40
   3   0  -9    0.70    1.30
  -2   0   9    0.90    1.00
   2   0  -9   -0.10    1.20
   2   0  -9    1.00    1.40
   2   0  -9   -0.50    2.40
   1   0  -9    0.80    1.40
   1   0  -9   -0.30    2.10
   1   0  -9    0.80    1.40
  -1   0   9   -0.40    0.90
   0   0  -9   -3.20    1.10
   0   0   9    0.30    1.10
   0   0  -9   -0.20    1.50
   0   0  -9   -1.50    1.60
   1   0   9    0.30    1.30
  -1   0  -9   -0.30    1.40
  -1   0  -9   -0.60    1.80
  -2   0  -9    0.00    1.40
   2   0   9    0.40    1.30
  -2   0  -9    0.40    1.70
  -3   0  -9    0.20    1.80
   3   0   9    1.20    1.90
  -3   0  -9    0.50    1.90
  -4   0  -9    2.30    2.40
   4   0   9    0.00    1.90
   5   0   9   -2.50    2.00
  -5   0  -9   -0.40    2.20
   6   0   9   -4.20    1.70
  -6   0  -9   -2.30    2.20
  -7   0  -9   -3.20    2.30
   7   0   9    1.50    3.40
  -8   0  -9    3.70    3.40
  -9   0  -9   -1.90    3.30
 -10   0  -9   -1.20    4.30
 -11   0  -9   -0.70    4.70
  14  -1  -9    2.60    5.60
  14  -1  -9   -0.10    3.80
  14   1  -9    5.00    5.80
  14   1  -9    0.80    5.10
  13  -1  -9    9.90    6.10
  13  -1  -9    3.50    4.90
  13   1  -9    5.30    5.00
  13   1  -9   -1.40    3.40
  12  -1  -9   50.79    9.20
  12  -1  -9   40.90    9.70
  12   1  -9   40.20    9.80
  12   1  -9   32.70    8.30
  11  -1  -9    3.90    3.90
  11  -1  -9    7.90    4.60
  11   1  -9   11.90    6.40
  11   1  -9    0.30    3.50
  10  -1  -9   62.79   11.10
  10  -1  -9   60.19    8.90
  10   1  -9   50.19    9.90
  10   1  -9   73.29    9.80
   9  -1  -9   55.69    7.80
   9  -1  -9   52.29    9.90
   9   1  -9   37.00    7.10
   9   1  -9   36.90    8.00
   8  -1  -9   99.29    9.60
   8  -1  -9   89.99   12.20
   8   1  -9   95.19   10.20
   8   1  -9  102.69   13.00
   7  -1  -9  363.46   16.40
   7  -1  -9  388.86   22.20
   7   1  -9  373.06   21.20
   7   1  -9  378.96   17.70
   6  -1  -9    7.60    3.90
   6  -1  -9    7.90    2.50
   6   1  -9   -1.80    2.50
   6   1  -9   12.40    3.40
   5  -1  -9   10.70    4.80
   5  -1  -9   11.50    2.50
   5   1  -9    7.00    2.80
   5   1  -9    6.40    4.00
   5   1  -9    8.30    2.20
   4  -1  -9   80.99   10.30
   4  -1  -9   86.39    7.20
   4   1  -9   75.29    9.70
   4   1  -9   69.99    5.10
   4   1  -9   73.09    4.70
   4   1  -9   71.29    5.70
   3  -1  -9   -1.90    2.10
   3  -1  -9    2.50    2.00
   3   1  -9   -1.80    2.00
   3   1  -9   -1.20    1.30
   3   1  -9    0.30    0.90
   3   1  -9   -0.20    1.10
   2  -1  -9   19.50    4.90
   2  -1  -9   12.10    3.30
   2   1  -9   22.30    2.60
   2   1  -9   19.90    4.70
   2   1  -9   17.10    2.50
   2   1  -9   21.40    3.40
   1  -1  -9   41.00    5.50
   1  -1  -9   49.20    7.20
  -1  -1   9   43.20    4.80
   1   1  -9   50.09    3.70
   1   1  -9   59.89    7.40
   1   1  -9   48.20    3.70
   0  -1   9   22.60    3.70
   0  -1  -9   16.00    4.50
   0  -1  -9   19.10    3.90
   0   1  -9   25.10    4.80
   0   1  -9   16.20    2.70
   0   1  -9   23.30    3.10
   1  -1   9   45.30    5.40
  -1  -1  -9   38.00    5.50
  -1  -1  -9   56.89    7.40
  -1   1  -9   42.60    5.70
  -1   1  -9   42.00    4.60
   2  -1   9   55.99    6.40
  -2  -1  -9   73.19    7.90
  -2  -1  -9   81.09    8.50
  -2   1  -9   67.99    5.50
  -2   1  -9   63.29    6.50
  -3  -1  -9   22.10    4.60
  -3  -1  -9   19.30    4.30
   3  -1   9   19.40    4.20
  -3   1  -9   23.60    4.10
  -4  -1  -9  157.18   10.90
  -4  -1  -9  154.08    9.90
   4  -1   9  160.38   10.20
  -4   1  -9  163.28   10.10
   5  -1   9  262.57   14.60
  -5  -1  -9  274.17   15.60
  -5   1  -9  266.27   14.40
  -6  -1  -9   16.20    4.70
   6  -1   9   19.50    5.20
  -6   1  -9   22.80    5.20
  -7  -1  -9  127.69   13.30
   7  -1   9  124.79   12.70
  -7   1  -9  118.99   12.10
   8  -1   9  102.19   12.10
  -8  -1  -9  105.79   12.70
  -8   1  -9  110.69   12.20
  -9  -1  -9   42.20    8.90
   9  -1   9   55.19    9.90
  -9   1  -9   59.79    9.40
 -10  -1  -9   42.40    9.30
  10  -1   9   27.10    7.80
 -10   1  -9   49.90    9.50
 -11   1  -9   80.09   12.00
  13  -2  -9   13.30    7.50
  13   2  -9    0.20    5.80
  13   2  -9   23.10    6.90
  12  -2  -9   13.60    6.90
  12   2  -9    2.70    5.00
  12   2  -9   11.30    6.60
  11  -2  -9   42.10   10.00
  11   2  -9   61.09    9.90
  11   2  -9   54.19   11.10
  10  -2  -9   46.30   10.10
  10   2  -9   67.49   10.20
  10   2  -9   37.70    8.90
   9  -2  -9    9.00    4.60
   9   2  -9   11.40    4.20
   9   2  -9   13.50    5.90
   8  -2  -9    2.10    3.20
   8   2  -9   10.10    4.80
   8   2  -9    3.80    3.40
   7  -2  -9   59.19   10.20
   7   2  -9   45.90    8.60
   7   2  -9   44.50    7.00
   6  -2  -9   50.59    9.30
   6   2  -9   50.29    7.00
   6   2  -9   51.49    8.60
   5  -2  -9  219.48   15.50
   5   2  -9  246.08    9.70
   5   2  -9  218.18   14.90
   5   2  -9  225.38   12.70
   4  -2  -9  847.82   36.50
   4   2  -9  910.61   35.70
   4   2  -9  878.01   27.20
   4   2  -9  896.11   32.20
   3  -2  -9    1.60    3.00
   3  -2  -9    1.10    2.50
   3   2  -9   -0.60    2.20
   3   2  -9    1.40    0.70
   3   2  -9    3.60    2.40
   3   2  -9    1.30    0.70
   2  -2  -9    6.80    3.10
   2  -2  -9   11.80    4.30
   2   2  -9    9.70    1.10
   2   2  -9   17.30    4.60
   2   2  -9   13.10    3.40
   2   2  -9   11.20    1.10
   1  -2  -9    5.90    2.80
  -1  -2   9    5.30    2.70
   1  -2  -9    1.30    3.10
   1   2  -9    8.20    1.20
   1   2  -9    8.20    1.30
   1   2  -9   10.90    3.70
   0  -2  -9   19.20    4.50
   0  -2   9   25.60    4.90
   0  -2  -9   39.00    6.90
   0   2  -9   31.10    5.20
   0   2  -9   27.40    2.80
  -1  -2  -9  258.67   15.00
   1  -2   9  265.87   13.50
  -1  -2  -9  250.57   14.00
  -1   2  -9  252.97   10.40
  -1   2  -9  248.78   12.40
   2  -2   9  384.66   18.10
  -2  -2  -9  432.56   19.70
  -2  -2  -9  405.96   19.70
  -2   2  -9  380.96   15.40
  -3  -2  -9   -2.20    2.10
   3  -2   9    3.40    3.00
  -3  -2  -9    1.50    2.70
  -3   2  -9    2.00    1.70
  -4  -2  -9   71.69    8.80
  -4  -2  -9   54.89    8.00
   4  -2   9   78.79    9.30
  -4   2  -9   72.49    7.30
  -5  -2  -9   18.30    5.30
   5  -2   9   11.10    4.60
  -5  -2  -9    9.00    3.50
  -5   2  -9   15.30    4.20
  -6  -2  -9   14.20    4.80
   6  -2   9    4.90    3.90
  -6   2  -9   16.60    4.80
   7  -2   9    5.90    4.10
  -7  -2  -9   -0.80    3.20
  -7   2  -9    2.60    3.10
   8  -2   9   13.90    5.10
  -8  -2  -9   17.70    5.60
  -8   2  -9   16.90    5.40
   9  -2   9    8.10    5.20
  -9   2  -9    5.20    4.10
  10  -2   9   30.50    7.80
 -10   2  -9   25.80    6.70
  13  -3  -9    2.30    7.20
 -13  -3   9    6.60    6.20
  13   3  -9    2.10    4.30
  13   3  -9   -0.80    4.90
  12  -3  -9    7.60    6.30
  12   3  -9   -2.90    4.20
  12   3  -9   -0.40    5.10
  11  -3  -9   15.60    6.90
  11   3  -9    0.20    4.50
  11   3  -9    5.60    4.80
  10  -3  -9    6.70    5.00
  10   3  -9   12.10    5.50
  10   3  -9   15.50    6.00
   9  -3  -9    1.70    3.40
   9   3  -9    3.90    3.80
   9   3  -9    9.10    5.00
   8  -3  -9  113.59   14.70
   8   3  -9  148.69   16.20
   8   3  -9  136.29   11.30
   7  -3  -9  125.49   14.90
   7   3  -9  165.28   12.20
   7   3  -9  156.98   13.60
   6  -3  -9    9.10    5.20
   6   3  -9    3.40    3.20
   6   3  -9   14.30    4.10
   5  -3  -9   47.70    9.30
   5   3  -9   64.29    9.40
   5   3  -9   55.19    8.00
   5   3  -9   55.99    3.90
   4  -3  -9  150.28   12.90
   4   3  -9  147.09   12.00
   4   3  -9  168.18   11.20
   4   3  -9  148.89    5.80
   3  -3  -9  152.08   11.20
   3  -3  -9  127.49   13.90
   3   3  -9  126.49    9.80
   3   3  -9  140.49   10.80
   2  -3  -9  482.75   25.00
   2  -3  -9  503.25   23.20
   2   3  -9  493.95   22.80
   2   3  -9  511.45   22.00
   1  -3  -9 1458.55   50.89
   1  -3  -9 1431.66   52.89
  -1  -3   9 1406.56   49.60
   1   3  -9 1426.86   49.50
   0  -3   9    7.90    3.60
   0  -3  -9   16.50    5.30
   0  -3   9   17.50    4.20
   0  -3  -9   13.10    4.50
   0   3  -9   11.60    1.60
  -1  -3  -9  100.89   10.80
   1  -3   9   85.69    7.30
  -1  -3  -9   89.49   10.90
   1  -3   9   84.49    9.60
  -1   3  -9   84.79    5.00
  -2  -3  -9   98.69   11.60
   2  -3   9  120.29   10.00
  -2  -3  -9  116.79   11.80
  -2   3  -9  110.49    6.60
  -3  -3  -9    0.70    3.00
   3  -3   9   -0.40    2.90
  -3  -3  -9    3.80    3.50
  -3   3  -9    0.30    1.60
  -4  -3  -9   -1.70    1.50
  -4  -3  -9    3.60    3.50
   4  -3   9    0.30    3.00
  -4   3  -9    4.10    2.30
   5  -3   9   29.90    6.90
  -5  -3  -9   37.60    7.60
  -5  -3  -9   21.30    6.30
  -5   3  -9   33.60    5.50
  -6  -3  -9    4.10    4.00
   6  -3   9    1.00    2.70
  -6   3  -9   -0.70    2.40
   7  -3   9   20.00    6.80
  -7   3  -9   12.90    4.50
   8  -3   9    1.20    4.50
  -8   3  -9   -1.50    2.90
   9  -3   9   22.60    7.10
  -9   3  -9   20.40    6.20
  10  -3   9   -2.20    3.20
 -10   3  -9   -2.40    3.70
  12   4  -9    5.20    4.90
 -11  -4   9   29.90    9.20
  11  -4  -9   41.20   10.80
  11   4  -9   42.40    9.60
 -10  -4   9   34.10    9.10
  10  -4  -9   22.50    8.40
  10   4  -9   28.40    7.90
  -9  -4   9    2.60    4.90
   9  -4  -9   -0.30    4.90
   9   4  -9   -1.30    3.90
   8  -4  -9   21.20    7.90
  -8  -4   9   24.30    7.80
   8   4  -9   23.30    6.90
   8   4  -9   32.20    7.80
  -7  -4   9   17.20    6.10
   7  -4  -9   10.90    6.10
   7   4  -9   14.80    5.70
   7   4  -9   23.80    6.60
   6  -4  -9   41.40    9.10
  -6  -4   9   56.79   10.30
   6   4  -9   49.20    8.70
   5  -4  -9  256.37   18.40
  -5  -4   9  250.87   17.40
   5   4  -9  242.98   15.40
   4  -4  -9  224.58   17.40
  -4  -4   9  231.78   15.80
   4   4  -9  233.08    9.00
   4   4  -9  249.28   15.40
   3  -4  -9    4.90    4.70
  -3  -4   9    8.70    3.90
   3   4  -9    5.90    1.20
   3   4  -9    3.50    2.60
   2  -4  -9    5.20    3.80
   2  -4  -9    5.70    3.50
  -2  -4   9    5.60    3.20
  -2  -4   9    3.10    3.30
   2   4  -9    2.90    2.90
  -1  -4   9   60.19    8.80
   1  -4  -9   58.29    9.80
  -1  -4   9   62.09    8.70
   1  -4  -9   78.49   10.60
   1   4  -9   65.69    3.40
   0  -4  -9   29.10    7.30
   0  -4   9   30.90    6.10
   0  -4   9   27.80    6.10
   0  -4  -9   31.10    6.50
   0   4  -9   29.80    3.00
   1  -4   9    3.00    3.00
  -1  -4  -9    5.60    4.30
  -1  -4  -9   23.80    6.70
  -1   4  -9    8.20    2.10
  -2  -4  -9  540.25   25.90
  -2  -4  -9  477.05   26.20
   2  -4   9  520.45   25.40
  -2   4  -9  523.75   19.30
  -3  -4  -9    0.10    2.50
   3  -4   9   -2.50    3.10
  -3  -4  -9   -0.50    3.80
  -3   4  -9    0.50    1.80
  -4  -4  -9   39.20    8.60
   4  -4   9   23.40    6.60
  -4  -4  -9   37.00    9.10
  -4   4  -9   21.10    4.40
  -5  -4  -9   51.59    9.60
   5  -4   9   41.30    9.20
  -5   4  -9   58.79    7.60
   6  -4   9   -0.60    3.80
  -6  -4  -9   -3.50    3.40
  -6   4  -9    1.50    2.90
   7  -4   9    5.70    4.50
  -7   4  -9    8.10    4.20
   8  -4   9    1.20    5.30
  -8   4  -9    1.60    3.40
   9  -4   9   -0.30    5.50
  -9   4  -9    0.70    3.80
  10  -5  -9   57.39   12.40
 -10  -5   9   87.29   15.10
  10   5  -9   76.29   13.00
  -9  -5   9   -2.00    5.30
   9  -5  -9    6.70    6.40
   9   5  -9   19.90    6.90
  -8  -5   9   86.49   14.00
   8  -5  -9   49.50   11.30
   8   5  -9   71.59   11.30
  -7  -5   9   41.50    9.60
   7  -5  -9   24.60    8.20
   7   5  -9   31.20    8.20
   6  -5  -9   25.20    7.70
  -6  -5   9   17.20    6.20
   6   5  -9   23.60    7.20
   5  -5  -9   -2.10    3.80
  -5  -5   9    4.40    5.20
   5   5  -9    5.00    4.30
   4  -5  -9    2.20    3.90
  -4  -5   9    5.50    4.10
   4   5  -9    8.10    4.70
  -3  -5   9   -1.80    3.10
   3  -5  -9    7.00    5.40
   3   5  -9    6.20    4.30
  -2  -5   9   -0.10    2.80
   2  -5  -9    2.90    3.60
  -2  -5   9    7.20    4.20
   2   5  -9   -0.50    2.30
   2   5  -9    1.60    1.30
  -1  -5   9   19.30    6.00
  -1  -5   9   34.20    7.80
   1  -5  -9   21.30    7.20
   1   5  -9   27.60    3.30
   0  -5  -9    1.50    4.10
   0  -5   9    2.70    4.20
   0   5  -9    2.70    1.60
   1  -5   9    3.90    3.50
  -1  -5  -9    7.70    5.00
  -1   5  -9    6.90    2.30
  -2  -5  -9   92.29   13.80
   2  -5   9   69.09   11.10
  -2   5  -9   76.49    6.20
  -3  -5  -9    5.50    5.80
   3  -5   9   11.20    5.00
  -3   5  -9   12.90    3.40
  -4  -5  -9   -2.50    4.40
   4  -5   9    5.30    5.20
  -4   5  -9    5.40    3.10
  -5  -5  -9  179.58   19.20
   5  -5   9  205.48   16.50
  -5   5  -9  163.98   11.40
  -6  -5  -9    4.80    5.30
   6  -5   9   -4.30    4.60
  -6   5  -9    2.70    3.40
   7  -5   9  110.49   15.70
  -7   5  -9   72.59    9.90
   8  -6  -9   -0.10    5.20
  -8  -6   9   -1.10    5.30
   8   6  -9    0.30    3.70
  -7  -6   9   82.29   14.30
   7  -6  -9   95.39   15.40
   7   6  -9  115.99   15.60
  -6  -6   9    2.30    5.20
   6  -6  -9    6.40    5.80
   6   6  -9   -0.70    3.20
   5  -6  -9   -2.10    5.30
  -5  -6   9   -4.40    3.70
   5   6  -9   -2.10    4.30
   4  -6  -9    0.40    3.80
  -4  -6   9   11.70    6.40
   4   6  -9    1.90    2.20
   4   6  -9   12.10    5.60
  -3  -6   9    1.60    4.40
   3  -6  -9    9.60    6.40
  -3  -6   9   -0.20    4.10
   3   6  -9    5.30    2.40
   3   6  -9    5.40    4.60
  -2  -6   9    8.40    5.40
   2  -6  -9   11.20    6.10
  -2  -6   9   16.60    6.30
   2   6  -9    8.60    2.70
  -1  -6   9   10.10    6.00
   1  -6  -9   32.00    8.50
   1   6  -9    8.70    2.70
   0  -6   9    2.50    3.60
   0  -6  -9   13.20    7.20
   0   6  -9    5.70    2.60
   1  -6   9    8.50    5.50
  -1  -6  -9    5.10    6.10
  -1   6  -9   15.20    3.60
  -2  -6  -9   -1.70    3.40
   2  -6   9    0.60    4.60
  -2   6  -9   -2.50    2.10
  -3  -6  -9   -2.30    3.10
   3  -6   9    1.00    3.50
  -3   6  -9   -1.00    2.30
  -4  -6  -9   37.40   10.40
   4  -6   9   63.69   11.90
  -4   6  -9   66.09    8.20
   5  -6   9   14.70    7.30
  -5  -6  -9   15.10    6.80
  -5   6  -9   18.50    5.40
  -2  -7   9   13.90    6.40
   2  -7  -9   20.10    7.90
   2   7  -9   21.70    4.60
  -1  -7   9   -0.70    3.60
   1  -7  -9    0.00    4.30
   1   7  -9    0.30    2.20
  13   0 -10   -0.20    5.20
  13   0 -10    4.10    5.10
  12   0 -10   22.90    7.50
  12   0 -10    3.80    4.30
  11   0 -10   63.89   12.10
  11   0 -10   71.79   10.40
  10   0 -10    1.60    3.40
  10   0 -10   -2.30    2.90
   9   0 -10   81.89   12.30
   9   0 -10   85.59    9.70
   8   0 -10   -1.70    3.10
   8   0 -10    0.30    2.40
   7   0 -10   47.90    6.20
   7   0 -10   46.40    9.10
   6   0 -10    4.80    3.20
   6   0 -10    1.50    2.00
   5   0 -10   14.10    5.00
   4   0 -10    0.60    2.20
   4   0 -10    2.30    1.90
   3   0 -10    2.50    3.10
   3   0 -10    2.70    2.20
   2   0 -10   27.30    4.20
   2   0 -10   30.60    6.40
   1   0 -10   69.69    9.00
   1   0 -10   69.69    6.70
   0   0 -10    1.60    2.60
   0   0 -10    2.20    1.90
  -1   0 -10  321.67   16.00
  -1   0 -10  307.47   14.50
  -2   0 -10   95.79    7.90
  -2   0 -10  101.09    7.70
  -3   0 -10    6.30    3.10
  -4   0 -10  155.28   10.80
  -5   0 -10    9.60    3.70
  -6   0 -10    6.70    3.90
  -7   0 -10  753.22   32.50
  -8   0 -10   76.19   11.10
  -9   0 -10    7.40    5.10
 -10   0 -10  159.68   17.30
  13  -1 -10    4.50    5.00
  13   1 -10   11.00    6.00
  13   1 -10    3.30    5.90
  12  -1 -10   33.20    9.50
  12   1 -10   17.30    7.70
  12   1 -10   30.90    7.60
  11  -1 -10    2.80    3.90
  11   1 -10    4.00    4.10
  11   1 -10    4.70    4.30
  10  -1 -10   14.20    6.40
  10   1 -10   11.20    5.20
  10   1 -10   10.70    4.80
   9  -1 -10   19.50    6.20
   9   1 -10   17.80    6.20
   9   1 -10   15.00    4.90
   8  -1 -10   42.50    9.40
   8   1 -10   48.00    9.30
   8   1 -10   48.20    7.20
   7  -1 -10    1.90    3.20
   7   1 -10    7.60    4.50
   7   1 -10   10.70    3.60
   6  -1 -10   20.50    6.60
   6   1 -10   20.20    6.30
   6   1 -10   25.50    4.70
   5  -1 -10   29.10    6.70
   5   1 -10   36.40    5.20
   5   1 -10   42.70    8.00
   4  -1 -10   34.10    5.60
   4  -1 -10   26.20    6.20
   4   1 -10   46.50    7.90
   4   1 -10   29.40    4.00
   4   1 -10   31.70    4.20
   4   1 -10   41.60    5.10
   3  -1 -10    0.00    2.90
   3  -1 -10   -0.40    1.90
   3   1 -10    1.70    1.60
   3   1 -10   -2.50    2.20
   3   1 -10   -0.20    1.30
   3   1 -10    1.90    1.50
   2  -1 -10  148.69    9.90
  -2  -1  10  175.48    8.90
   2  -1 -10  168.28   12.50
   2   1 -10  159.88   11.60
   2   1 -10  156.98    7.90
   2   1 -10  164.68    7.80
   1  -1 -10   21.60    4.20
  -1  -1  10   25.70    3.80
   1  -1 -10   26.60    6.00
   1   1 -10   26.60    3.50
   1   1 -10   21.60    3.10
   1   1 -10   26.10    5.50
   0  -1 -10    0.20    2.00
   0  -1 -10    3.10    3.10
   0  -1  10    2.70    1.90
   0   1 -10   -0.90    2.20
   0   1 -10   -1.20    1.30
  -1  -1 -10   81.69    8.60
   1  -1  10   79.79    6.20
  -1  -1 -10   79.19    9.20
  -1   1 -10   89.09    7.20
  -1   1 -10   73.89    5.80
  -2  -1 -10   31.00    5.60
  -2  -1 -10   20.80    4.90
   2  -1  10   36.40    5.30
  -2   1 -10   21.90    4.00
  -3  -1 -10    9.40    3.90
   3  -1  10    8.20    3.60
  -3  -1 -10    4.30    3.20
  -3   1 -10   12.20    3.30
  -4  -1 -10  487.65   22.30
  -4   1 -10  458.15   20.40
  -5  -1 -10   73.89    9.30
  -5   1 -10   63.49    8.20
  -6  -1 -10    8.00    4.20
  -6   1 -10   20.60    5.30
  -7  -1 -10   -2.10    2.60
  -7   1 -10    0.20    2.90
  -8  -1 -10    3.10    4.30
  -8   1 -10    1.90    3.30
  -9  -1 -10   -2.50    4.50
  -9   1 -10   14.30    5.40
 -10  -1 -10  184.78   18.80
 -10   1 -10  189.68   18.80
  13  -2 -10   12.10    7.70
  13   2 -10    8.50    5.40
  13   2 -10   16.40    7.20
  12  -2 -10   -1.80    4.90
  12   2 -10    4.00    5.00
  12   2 -10   10.30    5.90
  11  -2 -10   91.79   14.50
  11   2 -10  100.69   12.60
  11   2 -10   88.49   13.60
  10  -2 -10   14.50    6.20
  10   2 -10   14.70    6.20
  10   2 -10   16.90    5.90
   9  -2 -10   -2.10    3.60
   9   2 -10    1.80    4.20
   9   2 -10   -1.50    3.00
   8  -2 -10   16.00    6.30
   8   2 -10   17.20    6.30
   8   2 -10   24.20    5.90
   7  -2 -10    5.80    4.30
   7   2 -10    7.20    3.30
   7   2 -10   -1.50    2.10
   6  -2 -10   20.40    6.40
   6   2 -10   21.50    6.40
   6   2 -10   34.90    5.90
   5  -2 -10   -1.80    2.10
   5   2 -10    1.50    2.10
   5   2 -10   -0.20    3.20
   5   2 -10    1.80    2.40
   4  -2 -10    4.40    4.10
   4   2 -10    9.90    2.00
   4   2 -10   12.60    3.50
   4   2 -10    7.30    1.70
   4   2 -10   16.50    4.90
   3  -2 -10    5.50    3.10
   3  -2 -10   -2.00    1.80
   3   2 -10    8.40    3.20
   3   2 -10    8.60    3.70
   3   2 -10    3.90    1.20
   3   2 -10    5.10    1.30
   2  -2 -10  108.19   12.30
  -2  -2  10   92.39    7.50
   2  -2 -10  110.79    9.20
   2   2 -10  112.59    4.90
   2   2 -10   99.19    4.70
   2   2 -10  107.39   11.10
  -1  -2  10    6.80    3.10
   1  -2 -10    3.70    2.90
   1  -2 -10   -1.90    2.90
   1   2 -10    8.00    1.60
   1   2 -10    8.00    1.70
   1   2 -10   13.50    4.00
   0  -2  10   -0.30    2.00
   0  -2 -10    3.20    3.60
   0  -2 -10    2.10    2.20
   0   2 -10    1.70    1.30
   0   2 -10    0.30    2.20
  -1  -2 -10  248.88   15.30
   1  -2  10  211.98   12.40
  -1  -2 -10  208.28   13.50
  -1   2 -10  245.38   10.50
  -1   2 -10  236.38   12.40
  -2  -2 -10    1.20    3.10
   2  -2  10    2.80    3.10
  -2  -2 -10    9.60    3.90
  -2   2 -10    6.30    2.30
   3  -2  10    0.80    2.60
  -3  -2 -10   -1.20    2.30
  -3  -2 -10    0.20    2.90
  -3   2 -10    0.90    1.90
  -4  -2 -10    1.70    2.50
  -4  -2 -10    1.80    2.80
   4  -2  10    0.10    2.80
  -4   2 -10    1.10    1.90
  -5  -2 -10   -0.30    3.10
   5  -2  10   -2.10    2.60
  -5   2 -10   -3.60    1.90
  -6  -2 -10    9.90    4.50
   6  -2  10    8.00    4.10
  -6   2 -10   11.30    4.00
   7  -2  10   18.10    5.70
  -7  -2 -10   29.50    7.10
  -7   2 -10   29.70    6.50
   8  -2  10    0.20    4.20
  -8  -2 -10    5.10    3.80
  -8   2 -10    4.40    3.70
  -9   2 -10    9.50    5.00
  12  -3 -10   -1.90    3.70
  12   3 -10    1.10    5.70
  12   3 -10   10.70    6.50
  11  -3 -10    7.40    5.50
  11   3 -10   14.60    6.60
  11   3 -10    3.30    4.50
  10  -3 -10    1.20    5.20
  10   3 -10    9.10    5.90
  10   3 -10    4.50    4.30
   9  -3 -10   20.80    7.70
   9   3 -10    7.10    5.30
   9   3 -10   18.60    6.00
   8  -3 -10    2.20    4.40
   8   3 -10    1.90    3.80
   8   3 -10    0.20    2.30
   7  -3 -10   18.50    6.20
   7   3 -10   21.80    5.80
   7   3 -10   30.50    7.30
   6  -3 -10   10.30    5.60
   6   3 -10    4.50    3.60
   6   3 -10    1.90    2.80
   5  -3 -10    3.90    3.60
   5   3 -10   -0.90    3.40
   5   3 -10    8.70    3.80
   5   3 -10    3.20    1.40
   4  -3 -10    2.50    3.30
   4   3 -10    8.90    3.90
   4   3 -10    6.30    1.20
   4   3 -10    5.10    3.20
   3  -3 -10   17.30    6.00
   3  -3 -10   16.70    5.00
   3   3 -10   13.80    4.40
   3   3 -10   18.20    5.40
  -2  -3  10   11.40    3.90
   2  -3 -10    5.30    3.70
   2  -3 -10   11.20    5.50
   2   3 -10   11.80    4.30
   2   3 -10    8.60    3.20
   1  -3 -10   71.49    9.30
  -1  -3  10   90.39    9.90
   1  -3 -10   70.09   10.30
   1   3 -10   85.49    9.70
   1   3 -10   75.19    3.40
   0  -3  10   -3.20    2.20
   0  -3 -10    0.30    2.90
   0  -3 -10   -1.20    2.30
   0  -3  10    0.30    2.10
   0   3 -10    1.60    1.00
   0   3 -10    3.10    2.60
   1  -3  10   56.19    8.20
  -1  -3 -10   52.99    8.10
  -1  -3 -10   50.69    8.80
  -1   3 -10   68.19    4.60
   2  -3  10   23.30    5.70
  -2  -3 -10   14.00    5.30
  -2  -3 -10   10.00    4.40
  -2   3 -10   22.00    3.40
  -3  -3 -10    0.30    3.60
   3  -3  10    8.80    4.10
  -3  -3 -10    2.60    2.90
  -3   3 -10    1.40    2.00
  -4  -3 -10    9.50    4.70
   4  -3  10   17.10    5.40
  -4  -3 -10    3.80    4.00
  -4   3 -10   15.80    3.80
   5  -3  10    0.60    3.60
  -5  -3 -10    6.90    4.40
  -5   3 -10    8.90    3.50
   6  -3  10   -5.00    2.90
  -6  -3 -10    0.20    4.00
  -6   3 -10    4.10    3.30
   7  -3  10   -2.00    4.00
  -7   3 -10   -0.50    3.00
   8  -3  10   10.20    5.90
  -8   3 -10    7.60    4.60
   9  -3  10    5.20    5.70
  -9   3 -10    3.40    4.50
 -11  -4  10   20.30    7.70
  11  -4 -10   23.90    8.80
  11   4 -10   18.00    7.20
  10  -4 -10   -0.10    3.50
 -10  -4  10   -1.40    4.90
  10   4 -10   16.50    6.80
   9  -4 -10    7.60    5.50
  -9  -4  10    2.10    4.20
   9   4 -10   20.80    7.10
   9   4 -10   -0.20    4.40
  -8  -4  10    0.70    3.50
   8  -4 -10    0.90    4.70
   8   4 -10    0.10    3.10
   8   4 -10    7.70    5.00
   7  -4 -10    2.90    5.00
  -7  -4  10    0.60    4.70
   7   4 -10    4.90    5.20
   7   4 -10   15.10    5.70
  -6  -4  10    3.10    3.60
   6  -4 -10    0.60    3.20
   6   4 -10    9.10    4.80
   6   4 -10    2.00    4.00
   5  -4 -10   13.80    6.50
  -5  -4  10   25.00    6.60
   5   4 -10   27.10    6.70
   5   4 -10   25.00    6.70
  -4  -4  10   92.19   12.20
   4  -4 -10   48.50    9.80
   4   4 -10   69.09    3.70
   4   4 -10   70.29    9.60
   3  -4 -10   23.30    7.40
  -3  -4  10   18.50    6.00
   3   4 -10   16.30    5.20
  -2  -4  10   -0.20    3.30
   2  -4 -10   -3.50    2.80
   2  -4 -10    5.10    3.70
  -2  -4  10    1.40    3.10
  -1  -4  10    8.30    4.00
   1  -4 -10    2.70    3.70
  -1  -4  10   -0.30    3.20
   1  -4 -10    4.80    4.70
   1   4 -10    2.80    0.90
   0  -4 -10   19.70    6.40
   0  -4  10   14.80    5.40
   0  -4 -10   13.30    4.70
   0   4 -10   14.60    2.30
   1  -4  10   98.29   11.90
  -1  -4 -10  112.19   14.10
  -1  -4 -10   97.89   12.20
  -1   4 -10   94.29    5.90
  -2  -4 -10  170.28   13.60
   2  -4  10  151.48   15.30
  -2  -4 -10  156.38   16.40
   3  -4  10    0.10    2.60
  -3  -4 -10    2.80    4.00
  -3  -4 -10    8.90    5.00
  -3   4 -10    4.90    2.30
   4  -4  10   24.50    7.20
  -4  -4 -10   22.40    6.90
  -4   4 -10   12.00    3.70
  -5  -4 -10   57.39   10.50
   5  -4  10   61.69   10.90
  -5   4 -10   53.29    7.20
   6  -4  10    4.70    5.10
  -6   4 -10    1.80    3.10
   7  -4  10    7.80    5.70
  -7   4 -10    9.10    4.40
   8  -4  10   11.60    7.30
  -8   4 -10   12.20    5.50
   9  -5 -10    6.60    6.30
  -9  -5  10   -5.90    2.50
   9   5 -10    2.80    5.00
   8  -5 -10   -2.60    5.20
  -8  -5  10   -3.50    3.40
   8   5 -10    2.40    4.70
  -7  -5  10   -2.50    3.10
   7  -5 -10    1.40    4.50
   7   5 -10    9.80    4.80
   6  -5 -10   10.10    7.30
  -6  -5  10   15.40    7.10
   6   5 -10   14.70    6.40
  -5  -5  10    4.60    4.30
   5  -5 -10    6.20    5.80
   5   5 -10    2.40    4.30
  -4  -5  10    0.80    4.00
   4  -5 -10    3.00    4.00
   4   5 -10   -0.20    3.70
  -3  -5  10    1.50    3.70
   3  -5 -10    0.40    3.60
  -3  -5  10    7.20    4.80
   3   5 -10    2.10    1.30
   3   5 -10    2.20    3.30
  -2  -5  10   34.00    7.70
   2  -5 -10   13.10    6.50
  -2  -5  10   46.70    8.70
   2   5 -10   32.20    3.20
  -1  -5  10   72.29   10.50
   1  -5 -10   70.59   12.20
   1   5 -10   62.89    4.30
   0  -5  10    0.50    3.50
   0  -5 -10   -0.60    3.90
   0   5 -10   -1.30    1.20
   1  -5  10   29.10    7.00
  -1  -5 -10   19.50    7.10
  -1   5 -10   28.30    3.90
   2  -5  10    7.80    5.40
  -2  -5 -10    4.40    5.00
  -2   5 -10    2.70    2.10
   3  -5  10   10.50    5.80
  -3  -5 -10    2.60    5.30
  -3   5 -10   10.60    3.40
   4  -5  10  215.28   17.80
  -4  -5 -10  233.48   18.60
  -4   5 -10  227.28   13.10
  -5  -5 -10  172.18   18.80
   5  -5  10  125.59   15.60
  -5   5 -10  149.88   11.20
   6  -5  10   -0.10    5.60
  -6   5 -10   11.40    4.60
   6  -6 -10   -6.90    4.90
  -6  -6  10   -1.00    5.30
   6   6 -10   -3.20    2.90
  -5  -6  10    8.50    6.70
   5  -6 -10   -0.90    5.50
   5   6 -10    2.30    4.90
  -4  -6  10    5.00    5.60
   4  -6 -10    8.80    6.50
   4   6 -10   14.20    6.80
   4   6 -10   12.20    3.10
   3  -6 -10    1.20    4.10
  -3  -6  10   -1.00    4.10
  -3  -6  10    0.20    4.70
   3   6 -10    3.70    2.10
   2  -6 -10   29.70    9.30
  -2  -6  10   21.90    7.30
   2   6 -10   37.90    4.50
   1  -6 -10   10.60    7.30
  -1  -6  10    2.20    4.00
   1   6 -10   11.20    2.70
   0  -6 -10    1.80    5.10
   0  -6  10   -1.50    4.20
   0   6 -10   -2.30    1.60
   1  -6  10  118.79   16.00
  -1  -6 -10   98.69   15.70
  -1   6 -10  111.59    7.90
   2  -6  10   27.30    8.70
  -2  -6 -10   34.50    9.50
  -2   6 -10   35.30    5.50
   3  -6  10    0.30    3.80
  -3  -6 -10   -1.20    5.40
  -3   6 -10   -2.10    2.30
  13   0 -11   -2.10    3.50
  12   0 -11    5.50    5.70
  11   0 -11   -2.80    5.00
  10   0 -11   -2.70    2.70
   9   0 -11   -0.70    2.60
   8   0 -11    2.30    3.20
   7   0 -11    0.90    3.60
   6   0 -11    7.40    4.40
   5   0 -11    0.40    3.60
   4   0 -11    0.10    2.10
   4   0 -11    2.20    2.60
   3   0 -11    0.00    2.70
   3   0 -11    0.50    1.90
   2   0 -11   -2.80    2.30
   2   0 -11    2.00    2.10
   1   0 -11   -2.90    2.00
   1   0 -11   -0.80    1.40
   0   0 -11   -1.50    1.60
   0   0 -11    0.50    2.50
  -1   0 -11    2.30    2.20
  -1   0 -11    0.00    2.60
  -2   0 -11    3.00    2.50
  -3   0 -11   -3.50    1.80
  -4   0 -11    1.20    2.50
  -5   0 -11   -2.90    2.60
  -6   0 -11    1.20    3.40
  -7   0 -11   -2.60    2.50
  -8   0 -11   -2.20    3.00
  -9   0 -11    2.60    4.40
  12  -1 -11    7.30    6.40
  12   1 -11    7.20    5.80
  11  -1 -11   19.40    7.40
  11   1 -11   49.30   10.70
  11   1 -11   52.79   14.80
  10  -1 -11    1.40    4.40
  10   1 -11    3.00    4.40
   9  -1 -11   -0.10    3.00
   9   1 -11    3.80    3.70
   9   1 -11   -0.20    3.10
   8  -1 -11    0.00    3.00
   8   1 -11    1.10    3.20
   8   1 -11   -1.00    2.40
   7  -1 -11    0.30    3.90
   7   1 -11    6.30    5.20
   6  -1 -11   69.69   11.50
   6   1 -11   66.49   10.80
   5  -1 -11  107.29   13.30
   5   1 -11  122.79   13.80
   4  -1 -11    2.30    3.10
   4  -1 -11    0.50    2.30
   4   1 -11   -0.10    1.80
   4   1 -11   -1.20    2.80
   3  -1 -11   34.70    6.00
   3  -1 -11   42.20    8.00
   3   1 -11   46.80    8.10
   3   1 -11   38.80    4.60
   2  -1 -11  100.19   11.60
   2  -1 -11  108.49    8.70
   2   1 -11  108.19    6.80
   2   1 -11  113.49   12.10
   1  -1 -11   -1.60    1.80
   1  -1 -11    2.40    3.10
   1   1 -11    2.50    1.90
   1   1 -11    2.50    2.90
   0  -1 -11    1.60    2.40
   0  -1 -11    3.10    3.00
   0   1 -11    8.70    2.60
   0   1 -11    4.50    3.20
  -1  -1 -11    5.10    3.70
  -1  -1 -11    4.80    3.00
  -1   1 -11    2.50    2.10
  -1   1 -11    1.90    2.30
  -2  -1 -11   24.60    5.40
  -2  -1 -11   18.80    4.80
  -2   1 -11   19.50    4.10
  -3  -1 -11    3.90    3.20
  -3   1 -11    4.90    3.00
  -4  -1 -11    7.50    3.90
  -4   1 -11    9.40    3.70
  -5  -1 -11    1.80    3.20
  -5   1 -11    3.10    2.90
  -6  -1 -11    1.30    3.50
  -6   1 -11   -1.50    2.80
  -7  -1 -11   -2.20    3.40
  -7   1 -11    2.10    3.30
  -8  -1 -11   11.10    5.30
  -8   1 -11    6.70    4.10
  -9  -1 -11    0.50    4.40
  -9   1 -11   -1.80    3.70
  12  -2 -11    4.50    6.20
  12   2 -11    5.70    6.50
  12   2 -11    6.00    5.50
  11  -2 -11   73.49   13.20
  11   2 -11   64.19   10.40
  11   2 -11   67.19   11.90
  10  -2 -11    8.00    6.40
  10   2 -11    4.20    4.10
  10   2 -11    3.60    4.10
   9  -2 -11   26.40    7.50
   9   2 -11   30.80    6.80
   9   2 -11   38.70    8.90
   8  -2 -11    4.40    4.90
   8   2 -11    8.00    5.50
   8   2 -11   14.70    4.60
   7  -2 -11    6.60    4.50
   7   2 -11    8.30    3.90
   7   2 -11    7.90    4.50
   6  -2 -11   17.90    6.70
   6   2 -11   21.00    4.80
   6   2 -11   27.60    7.40
   5  -2 -11  105.09   13.50
   5   2 -11   98.29    8.20
   5   2 -11  132.89   14.40
   4  -2 -11   -0.10    2.20
   4   2 -11    3.00    2.80
   4   2 -11   -0.20    2.70
   4   2 -11    1.40    1.40
   3  -2 -11   10.80    4.80
   3  -2 -11   11.10    4.00
   3   2 -11    5.80    3.00
   3   2 -11    3.50    3.10
   3   2 -11    6.30    1.60
   3   2 -11    3.10    1.50
   2  -2 -11   24.90    6.60
   2  -2 -11   19.50    5.20
  -2  -2  11   27.50    5.20
   2   2 -11   24.30    2.90
   2   2 -11   23.30    6.00
   2   2 -11   25.90    2.90
   1  -2 -11   10.40    4.70
   1  -2 -11    1.90    3.10
  -1  -2  11    5.50    2.80
   1   2 -11    9.70    2.20
   1   2 -11    7.10    3.70
   0  -2 -11    0.60    2.70
   0  -2 -11   -1.10    3.00
   0   2 -11    4.10    3.00
   0   2 -11    1.60    1.60
  -1  -2 -11    6.90    3.80
  -1  -2 -11    5.20    3.90
  -1   2 -11    2.70    2.10
  -2  -2 -11    4.70    4.00
  -2  -2 -11    3.50    3.50
  -2   2 -11    5.40    2.40
  -3  -2 -11   -3.90    2.40
  -3  -2 -11   -1.40    2.70
  -3   2 -11    0.90    1.90
  -4  -2 -11    0.20    2.20
  -4   2 -11    3.70    2.60
  -5  -2 -11   41.40    7.70
  -5   2 -11   34.60    6.10
  -6  -2 -11   -2.80    3.20
  -6   2 -11    4.10    3.40
  -7  -2 -11   19.00    7.00
  -7   2 -11   33.80    6.90
  -8  -2 -11   31.80    8.40
  -8   2 -11   12.10    5.30
  11  -3 -11   74.59   14.00
  11   3 -11   63.59   12.30
  11   3 -11   79.69   11.90
  10  -3 -11   12.20    7.70
  10   3 -11    7.80    5.10
  10   3 -11   16.60    6.30
   9  -3 -11   57.69   11.20
   9   3 -11   60.39   11.70
   9   3 -11   63.39   10.20
   8  -3 -11  233.98   19.50
   8   3 -11  232.88   17.90
   8   3 -11  214.18   15.30
   7  -3 -11    1.60    3.40
   7   3 -11    1.80    3.90
   7   3 -11   -0.70    2.80
   6  -3 -11    0.00    3.90
   6   3 -11   -5.60    2.20
   6   3 -11   -1.90    2.80
   5  -3 -11    1.40    3.40
   5   3 -11   -0.50    3.40
   5   3 -11    4.60    3.10
   4  -3 -11   -0.60    3.60
   4   3 -11    1.60    1.00
   4   3 -11    0.20    2.70
   4   3 -11    2.20    3.60
   3  -3 -11   10.70    4.70
   3  -3 -11   12.30    5.60
   3   3 -11   12.10    1.30
   3   3 -11   20.10    4.90
   3   3 -11   15.90    1.30
   3   3 -11   18.30    5.50
   2  -3 -11    6.60    4.30
  -2  -3  11   15.50    4.50
   2  -3 -11    9.50    4.50
   2   3 -11   12.90    1.40
   2   3 -11   13.90    1.50
   2   3 -11   12.80    4.60
  -1  -3  11   -1.00    2.50
   1  -3 -11    0.60    2.50
   1  -3 -11    0.00    2.30
   1   3 -11   -1.10    0.70
   1   3 -11    0.10    2.50
   0  -3  11   16.40    4.80
   0  -3 -11   10.50    4.80
   0  -3 -11    8.40    4.60
   0   3 -11   22.10    2.90
  -1  -3 -11   25.30    6.60
   1  -3  11   40.20    7.10
  -1  -3 -11   52.99    8.60
  -1   3 -11   50.99    5.00
  -2  -3 -11    7.10    4.10
   2  -3  11   11.40    4.80
  -2  -3 -11    7.80    4.40
  -2   3 -11   11.90    2.90
  -3  -3 -11    1.00    3.40
  -3  -3 -11   -0.10    3.50
   3  -3  11    2.50    3.60
  -3   3 -11    3.30    2.30
  -4  -3 -11    0.80    3.90
  -4  -3 -11   -1.00    3.50
   4  -3  11    1.60    3.90
  -4   3 -11    2.30    2.70
  -5  -3 -11   26.10    7.30
   5  -3  11   18.10    5.70
  -5   3 -11   20.10    5.10
  -6  -3 -11   44.20    9.10
  -6   3 -11   33.90    6.80
  -7   3 -11   23.10    6.10
  -8   3 -11   64.79   10.10
 -10  -4  11   -0.20    4.30
  10  -4 -11    1.90    6.40
  10   4 -11   -0.90    3.60
  10   4 -11    0.60    4.10
   9  -4 -11    8.60    5.60
  -9  -4  11    3.00    5.60
   9   4 -11    4.40    5.10
   9   4 -11    4.00    5.20
   8  -4 -11   44.20   10.60
  -8  -4  11   12.30    6.60
   8   4 -11   37.00    9.10
   8   4 -11   23.10    6.80
   7  -4 -11    4.10    5.10
  -7  -4  11    8.00    5.70
   7   4 -11    3.70    4.40
   7   4 -11    0.00    4.10
  -6  -4  11   12.30    6.00
   6  -4 -11    9.50    5.20
   6   4 -11    6.30    4.90
   6   4 -11   10.70    5.20
   5  -4 -11   69.19   12.30
  -5  -4  11   85.79   12.70
   5   4 -11   64.29    9.80
   5   4 -11   43.30    9.30
  -4  -4  11   -0.50    4.20
   4  -4 -11   -5.40    3.50
   4   4 -11    4.00    1.10
   4   4 -11    1.80    2.70
   3  -4 -11    6.90    4.10
  -3  -4  11   20.50    6.50
  -3  -4  11   24.30    6.40
   3   4 -11   21.00    5.80
  -2  -4  11   45.40    8.40
   2  -4 -11   48.10    8.70
  -2  -4  11   32.80    7.20
   2  -4 -11   40.10    9.40
   2   4 -11   37.70    1.80
   1  -4 -11   -1.50    4.30
  -1  -4  11   -2.70    3.00
   1  -4 -11    1.30    3.10
   1   4 -11   -0.10    0.80
   0  -4 -11   -2.60    3.80
   0  -4  11   -0.60    3.20
   0  -4 -11    3.10    3.20
   0   4 -11    1.10    1.20
   1  -4  11   32.20    7.40
  -1  -4 -11   33.20    7.60
  -1  -4 -11   36.20    8.90
  -1   4 -11   36.70    4.30
  -2  -4 -11    1.70    4.40
  -2  -4 -11   -2.90    2.90
   2  -4  11    0.70    3.30
  -2   4 -11    4.40    2.20
  -3  -4 -11   71.09   11.90
  -3  -4 -11   36.80    8.60
   3  -4  11   52.29    9.70
  -3   4 -11   44.00    5.90
   4  -4  11    7.70    5.10
  -4  -4 -11   -0.10    4.30
  -4   4 -11    2.50    2.90
   5  -4  11   16.50    6.50
  -5   4 -11   18.80    4.80
   6  -4  11   41.40    9.30
  -6   4 -11   41.70    7.50
   8  -5 -11   10.50    7.70
  -8  -5  11    2.00    6.10
   8   5 -11    2.30    5.40
   7  -5 -11   -1.90    3.50
  -7  -5  11   -2.80    4.70
   7   5 -11   -6.90    3.70
   6  -5 -11   31.80    9.90
  -6  -5  11   32.90    8.70
   6   5 -11   34.30    8.50
  -5  -5  11   83.39   13.40
   5  -5 -11   64.39   12.20
   5   5 -11   83.89   12.20
   4  -5 -11   -1.00    4.60
  -4  -5  11    2.20    4.70
   4   5 -11    8.20    5.50
   3  -5 -11   -0.90    4.90
  -3  -5  11    5.80    4.80
  -3  -5  11    2.70    4.30
   3   5 -11    3.50    1.30
  -2  -5  11   64.69   10.20
   2  -5 -11   72.89   12.80
   2   5 -11   62.99    3.80
   1  -5 -11    0.90    3.40
  -1  -5  11    2.50    3.90
   1   5 -11    0.50    1.20
   0  -5 -11   38.00    9.50
   0  -5  11   73.39   11.10
   0   5 -11   51.19    4.80
  -1  -5 -11   -2.10    4.40
   1  -5  11   -1.10    4.20
  -1   5 -11   -0.70    1.70
  -2  -5 -11    7.00    6.20
   2  -5  11    2.40    3.30
  -2   5 -11    0.30    2.00
   3  -5  11   39.90    9.40
  -3  -5 -11   62.99   11.80
  -3   5 -11   57.19    6.90
   4  -5  11    2.30    5.30
  -4  -5 -11    5.20    5.60
  -4   5 -11   -1.30    2.60
   4  -6 -11   -5.00    5.50
  -4  -6  11   -0.50    4.40
  -4  -6  11    0.30    5.20
   4   6 -11   -1.80    3.10
   4   6 -11    1.30    1.80
  -3  -6  11   30.70    7.90
   3  -6 -11    9.30    7.50
   3   6 -11   28.60    3.70
  -2  -6  11    0.70    5.30
   2  -6 -11   13.10    7.90
   2   6 -11   12.00    2.60
   1  -6 -11   12.50    7.30
  -1  -6  11   -0.40    4.70
   1   6 -11    0.30    1.60
   0  -6 -11   38.60   11.10
   0  -6  11   40.70    9.90
   0   6 -11   49.90    5.50
   1  -6  11    9.30    6.40
  -1  -6 -11    4.00    6.60
  -1   6 -11   15.90    3.80
  12   0 -12  199.98   22.00
  11   0 -12   25.60    9.20
  10   0 -12    4.70    5.40
   9   0 -12  245.48   19.80
   8   0 -12   65.59   11.40
   7   0 -12    1.00    2.90
   6   0 -12    4.30    4.40
   5   0 -12   17.90    6.10
   4   0 -12    2.10    2.50
   4   0 -12   -0.40    3.10
   3   0 -12  219.28   15.60
   3   0 -12  199.08   11.70
   2   0 -12    4.00    3.90
   2   0 -12    6.50    3.00
   1   0 -12    4.80    2.90
   1   0 -12   12.70    4.80
   0   0 -12  280.17   16.70
   0   0 -12  304.57   15.10
  -1   0 -12   93.09    9.40
  -1   0 -12   89.89   10.30
  -2   0 -12   -0.60    2.10
  -3   0 -12   14.40    4.30
  -4   0 -12   10.20    4.30
  -5   0 -12   -2.80    2.60
  -6   0 -12    7.60    4.30
  -7   0 -12    6.80    4.70
  -8   0 -12    9.50    5.30
  12  -1 -12   29.90    9.90
  12   1 -12   12.10    6.50
  11  -1 -12   -2.60    4.90
  11   1 -12    5.70    4.60
  10  -1 -12    2.80    4.10
  10   1 -12   -0.10    3.70
   9  -1 -12   28.40    8.10
   9   1 -12   26.40    7.50
   8  -1 -12   35.90    9.20
   8   1 -12   15.00    6.50
   7  -1 -12    0.10    3.80
   7   1 -12    0.40    4.20
   6  -1 -12   -2.70    2.00
   6   1 -12   -2.30    2.20
   5  -1 -12   33.80    7.90
   5   1 -12   22.70    6.80
   4  -1 -12    0.30    2.70
   4  -1 -12    1.80    2.70
   4   1 -12   -0.10    2.00
   4   1 -12    2.50    3.00
   3  -1 -12   32.10    5.90
   3  -1 -12   32.10    7.70
   3   1 -12   27.70    4.50
   3   1 -12   24.60    6.40
   2  -1 -12   32.80    7.80
   2  -1 -12   38.30    6.40
   2   1 -12   24.80    4.10
   2   1 -12   27.90    6.60
   1  -1 -12   -1.00    2.00
   1  -1 -12   -1.40    2.80
   1   1 -12    1.20    1.80
   1   1 -12    7.70    3.80
   0  -1 -12   14.50    5.00
   0  -1 -12   29.90    5.70
   0   1 -12   28.90    4.50
   0   1 -12   28.10    5.90
  -1  -1 -12    9.70    4.80
  -1  -1 -12   11.70    3.90
  -1   1 -12    5.10    2.70
  -2  -1 -12   10.00    4.20
  -2   1 -12    2.60    2.70
  -3  -1 -12    4.40    3.80
  -3   1 -12   11.30    3.60
  -4  -1 -12   26.20    6.10
  -4   1 -12   16.50    4.60
  -5  -1 -12    1.20    3.40
  -5   1 -12    1.80    3.20
  -6  -1 -12    0.60    3.60
  -6   1 -12    8.30    4.30
  -7  -1 -12    7.00    5.00
  -7   1 -12   17.00    5.70
  -8  -1 -12    1.00    4.80
  -8   1 -12   -1.60    4.10
  11  -2 -12    2.60    5.00
  11   2 -12   -1.10    4.90
  10  -2 -12   -1.50    3.30
  10   2 -12   -0.20    3.30
   9  -2 -12   39.70   10.40
   9   2 -12   32.60    8.70
   8  -2 -12   -3.20    2.30
   8   2 -12    0.90    4.60
   7  -2 -12   10.50    5.50
   7   2 -12   10.90    5.30
   6  -2 -12  121.69   15.80
   6   2 -12  156.38   16.70
   5  -2 -12   15.10    6.20
   5   2 -12   22.10    6.70
   4  -2 -12    3.30    3.80
   4   2 -12    8.90    2.40
   4   2 -12    2.10    3.70
   3  -2 -12   51.69    8.20
   3  -2 -12   52.89    9.90
   3   2 -12   61.69    4.60
   3   2 -12   71.09   10.50
   2  -2 -12   14.80    5.20
   2  -2 -12    2.90    3.20
   2   2 -12    8.00    4.60
   2   2 -12    5.50    2.00
   1  -2 -12    4.70    4.10
   1  -2 -12    3.10    3.20
   1   2 -12    5.70    2.10
   1   2 -12   -0.80    2.40
   0  -2 -12   98.39   12.40
   0  -2 -12  104.99   11.40
   0   2 -12  107.19    6.90
  -1  -2 -12    2.60    3.00
  -1  -2 -12   -1.10    2.80
  -1   2 -12   -2.40    1.70
  -2  -2 -12   -0.60    2.90
  -2  -2 -12   -2.70    2.50
  -2   2 -12    0.90    2.20
  -3  -2 -12  204.38   14.70
  -3   2 -12  194.08   11.70
  -4  -2 -12   16.20    5.40
  -4   2 -12   21.80    5.00
  -5  -2 -12    3.00    3.90
  -5   2 -12    8.80    3.90
  -6  -2 -12   93.69   12.70
  -6   2 -12   97.79   11.10
  -7  -2 -12   -1.30    4.60
  -7   2 -12   -1.70    3.80
  10  -3 -12    5.90    6.10
  10   3 -12    3.10    4.60
  10   3 -12    1.90    4.60
   9  -3 -12    8.40    5.90
   9   3 -12    5.90    5.00
   9   3 -12    6.30    6.00
   8  -3 -12   27.10    8.90
   8   3 -12   25.70    6.80
   8   3 -12   34.70    8.70
   7  -3 -12   -1.30    3.10
   7   3 -12   -0.10    4.30
   7   3 -12    2.30    3.40
   6  -3 -12    3.70    4.80
   6   3 -12   -0.30    4.10
   6   3 -12   -1.70    2.80
   5  -3 -12    5.10    4.90
   5   3 -12    3.20    4.50
   5   3 -12    1.30    3.10
   4  -3 -12    5.30    4.20
   4   3 -12   12.40    4.10
   4   3 -12   15.00    5.80
   3  -3 -12   18.30    5.90
   3  -3 -12   17.30    6.40
   3   3 -12   25.60    3.60
   3   3 -12   24.10    2.50
   3   3 -12   29.90    7.20
   2  -3 -12   -0.60    3.50
   2  -3 -12   -1.90    3.40
   2   3 -12   -0.90    0.90
   2   3 -12   -2.30    2.70
   1  -3 -12   13.00    5.30
   1  -3 -12    9.90    5.70
   1   3 -12    7.20    1.80
   0  -3 -12   14.90    5.50
   0  -3 -12   33.50    8.10
   0   3 -12   27.40    3.60
  -1  -3 -12    7.30    5.40
  -1  -3 -12   -1.30    3.20
  -1   3 -12    0.80    1.90
  -2  -3 -12    0.00    2.60
  -2  -3 -12    2.10    4.30
  -2   3 -12    2.50    2.30
  -3  -3 -12    6.20    4.80
  -3  -3 -12    3.90    4.20
  -3   3 -12    0.10    2.20
  -4  -3 -12   22.60    7.00
  -4   3 -12   20.50    4.90
  -5  -3 -12    4.30    4.00
  -5   3 -12   16.70    4.90
  -6  -3 -12    0.10    4.40
  -6   3 -12    4.80    3.80
  -9  -4  12   26.40    9.10
   9  -4 -12   17.40    8.70
   9   4 -12   39.10   10.50
   9   4 -12   19.20    6.70
  -8  -4  12   13.80    6.80
   8  -4 -12    8.50    5.60
   8   4 -12    2.20    5.30
   8   4 -12    6.70    5.20
   7  -4 -12   -2.40    5.00
  -7  -4  12    1.90    4.90
   7   4 -12    5.60    5.50
   7   4 -12    4.00    4.60
  -6  -4  12  240.48   18.80
   6  -4 -12  248.58   20.80
   6   4 -12  224.88   16.20
   6   4 -12  228.78   18.40
  -5  -4  12   65.29   11.40
   5  -4 -12   59.59   12.00
   5   4 -12   59.29   11.30
   5   4 -12   83.69   11.30
  -4  -4  12   -0.90    4.10
   4  -4 -12   15.30    6.70
  -4  -4  12    2.60    3.80
   4   4 -12    0.50    3.00
  -3  -4  12  117.39   14.30
   3  -4 -12  108.59   15.50
  -3  -4  12  113.99   12.80
   2  -4 -12   11.00    6.50
  -2  -4  12    3.70    4.10
   2  -4 -12    3.10    4.20
   2   4 -12    4.10    0.90
   1  -4 -12    2.10    4.40
   1  -4 -12    4.50    5.70
  -1  -4  12   -0.60    3.30
   1   4 -12    1.30    1.10
   0  -4  12   13.20    5.30
   0  -4 -12    5.50    5.80
   0  -4 -12    1.90    4.40
   0   4 -12   12.30    2.40
  -1  -4 -12   10.90    6.30
   1  -4  12   12.60    5.60
  -1  -4 -12    5.30    5.50
  -1   4 -12   17.70    3.30
  -2  -4 -12    2.70    5.00
  -2  -4 -12   -1.20    4.60
  -2   4 -12   -0.20    2.00
  -3  -4 -12   55.19   11.00
  -3  -4 -12   31.40    9.90
  -3   4 -12   50.59    6.50
  -4   4 -12   -0.10    2.70
  -5   4 -12    3.10    3.80
   7   5 -12   14.00    6.80
   6  -5 -12    7.80    7.40
  -6  -5  12    2.00    4.80
   6   5 -12    3.10    5.20
  -5  -5  12   12.10    6.60
   5  -5 -12    2.90    6.10
   5   5 -12    8.60    4.30
   4  -5 -12   -1.10    3.80
  -4  -5  12    0.90    5.50
  -4  -5  12    0.70    4.10
   4   5 -12    6.10    1.40
  -3  -5  12   24.20    7.50
   3  -5 -12   37.80   10.20
   3   5 -12   29.10    2.10
  -2  -5  12  112.29   14.20
   2  -5 -12   81.19   14.00
   2   5 -12  105.79    4.80
   1  -5 -12    0.10    4.20
  -1  -5  12   -1.70    3.90
   1   5 -12    2.10    1.40
   0  -5  12   -2.50    3.70
   0  -5 -12    7.60    5.50
   0   5 -12   12.10    2.70
   1  -5  12    0.00    3.20
  -1  -5 -12    3.40    6.10
  -1   5 -12    5.10    2.50
  -2  -5 -12   -0.20    5.00
   2  -5  12   -0.50    5.30
  -2   5 -12    5.00    2.70
  -3   5 -12   26.60    5.00
  11   0 -13   -2.50    3.40
  10   0 -13    0.40    5.30
   9   0 -13    1.30    4.80
   8   0 -13    2.90    5.10
   7   0 -13    1.40    3.40
   6   0 -13    1.90    3.70
   5   0 -13   -1.20    3.30
   4   0 -13   -1.40    2.20
   4   0 -13   -3.40    3.00
   3   0 -13    0.70    2.50
   3   0 -13    0.20    3.60
   2   0 -13    5.50    4.20
   2   0 -13   -2.40    2.10
   1   0 -13    1.50    3.40
   1   0 -13   -1.30    2.10
   0   0 -13    0.20    2.50
   0   0 -13    5.80    3.70
  -1   0 -13    3.80    2.60
  -2   0 -13    1.00    2.80
  -3   0 -13   -3.10    2.50
  -4   0 -13   -2.80    2.90
  -5   0 -13   -0.80    3.30
  -6   0 -13    4.10    3.90
  -7   0 -13    3.40    4.30
  11  -1 -13   20.40    8.90
  11   1 -13    7.00    5.90
  10  -1 -13    7.30    6.30
  10   1 -13    2.10    5.50
   9  -1 -13   80.89   13.70
   9   1 -13   51.49   11.50
   8  -1 -13    4.10    4.50
   8   1 -13    8.50    5.60
   7  -1 -13    9.50    5.00
   7   1 -13   13.80    5.90
   6  -1 -13  124.09   15.60
   6   1 -13  120.19   15.90
   5  -1 -13   -2.10    2.90
   5   1 -13    1.60    3.10
   4  -1 -13    3.50    4.50
   4  -1 -13   -0.20    2.70
   4   1 -13   -0.70    2.10
   4   1 -13    3.10    4.20
   3  -1 -13    2.30    4.40
   3  -1 -13   -1.70    2.10
   3   1 -13    2.80    2.30
   3   1 -13    4.10    4.20
   2  -1 -13   20.90    5.20
   2  -1 -13   21.40    6.50
   2   1 -13   16.50    5.70
   2   1 -13   15.90    3.80
   1  -1 -13    1.60    3.80
   1  -1 -13   -0.50    2.60
   1   1 -13    5.30    2.90
   1   1 -13    5.10    4.00
   0  -1 -13    4.40    4.20
   0  -1 -13   14.40    4.50
   0   1 -13    7.60    3.20
  -1  -1 -13   31.60    6.50
  -1   1 -13   28.70    5.30
  -2  -1 -13   37.20    7.20
  -2   1 -13   37.20    6.20
  -3  -1 -13  154.18   12.50
  -3   1 -13  141.99   10.90
  -4  -1 -13   -1.20    3.20
  -4   1 -13   -1.30    2.90
  -5  -1 -13   40.90    8.60
  -5   1 -13   55.49    8.80
  -6  -1 -13   66.59   10.70
  -6   1 -13   65.79    9.90
  10  -2 -13    7.10    6.70
  10   2 -13    9.50    5.70
   9  -2 -13   -5.90    4.50
   9   2 -13   10.00    6.70
   8  -2 -13    0.50    4.20
   8   2 -13    0.70    4.80
   7  -2 -13   21.00    8.40
   7   2 -13   42.10    9.50
   6  -2 -13  116.79   16.00
   6   2 -13  111.89   14.40
   5  -2 -13   -1.20    4.30
   5   2 -13    0.30    3.90
   4  -2 -13   15.00    7.20
   4   2 -13   18.90    6.40
   4   2 -13   18.40    3.60
   3  -2 -13  107.09   12.10
   3  -2 -13  116.19   15.30
   3   2 -13   97.39    6.70
   3   2 -13  110.49   13.00
   2  -2 -13   26.00    7.40
   2  -2 -13   30.10    6.80
   2   2 -13   24.20    6.50
   2   2 -13   23.80    3.70
   1  -2 -13   34.20    7.10
   1  -2 -13   36.50    7.80
   1   2 -13   35.30    4.70
   0  -2 -13   52.69    8.70
   0  -2 -13   63.19   10.60
   0   2 -13   43.90    5.40
  -1  -2 -13   -2.50    2.80
  -1  -2 -13   13.20    5.80
  -1   2 -13    1.90    2.30
  -2  -2 -13   26.00    6.50
  -2   2 -13   24.10    4.90
  -3  -2 -13   12.90    5.10
  -3   2 -13    6.50    3.20
  -4  -2 -13    2.50    4.00
  -4   2 -13    4.40    3.50
  -5  -2 -13    0.00    4.30
  -5   2 -13   -2.50    2.90
  -6  -2 -13   18.20    6.80
  -6   2 -13   17.50    5.80
   9  -3 -13    7.00    6.50
   9   3 -13    2.00    5.00
   8  -3 -13    2.50    5.80
   8   3 -13    0.30    3.70
   7  -3 -13    7.70    5.40
   7   3 -13   11.20    6.60
   6  -3 -13    0.60    4.90
   6   3 -13    0.20    4.80
   5  -3 -13   42.70   10.50
   5   3 -13   33.60    8.30
   4  -3 -13   84.69   13.80
   4   3 -13  112.39   13.70
   3  -3 -13  285.47   18.80
   3  -3 -13  267.37   20.50
   3   3 -13  280.17   18.40
   3   3 -13  274.97   10.80
   2  -3 -13    6.50    4.00
   2  -3 -13   -1.00    4.10
   2   3 -13    0.50    1.40
   1  -3 -13   63.29   10.20
   1  -3 -13   64.59   11.60
   1   3 -13   63.59    4.80
   0  -3 -13  183.78   15.10
   0  -3 -13  199.48   16.20
   0   3 -13  191.48    9.60
  -1  -3 -13   -0.30    4.20
  -1  -3 -13    3.90    4.70
  -1   3 -13    4.50    2.60
  -2  -3 -13   15.40    5.90
  -2  -3 -13    5.30    5.60
  -2   3 -13    7.90    3.20
  -3  -3 -13    0.90    4.10
  -3   3 -13   -0.70    2.40
  -4  -3 -13   22.10    7.20
  -4   3 -13   36.80    6.50
  -5  -3 -13    5.30    4.20
  -5   3 -13    1.60    3.70
   7  -4 -13   60.49   12.20
  -7  -4  13   74.89   13.30
   7   4 -13   54.89   11.50
  -6  -4  13   16.70    7.40
   6  -4 -13    4.10    5.80
   6   4 -13   19.10    7.50
   5  -4 -13    4.60    5.70
  -5  -4  13    2.30    5.10
   5   4 -13    3.40    5.10
  -4  -4  13   18.10    7.10
   4  -4 -13   30.80    9.10
   3  -4 -13   11.30    5.70
   2  -4 -13    7.70    6.40
   2  -4 -13    8.40    5.80
   2   4 -13    8.20    1.50
   1  -4 -13    1.20    5.50
   1  -4 -13    1.90    5.00
   1   4 -13    0.80    1.30
   0  -4 -13   74.89   11.70
   0  -4 -13   97.89   14.80
   0   4 -13   85.59    5.70
  -1  -4 -13    2.50    5.20
  -1  -4 -13    1.90    5.50
  -1   4 -13    3.60    2.30
  -2  -4 -13   -1.80    4.40
  -2  -4 -13    0.90    5.30
  -2   4 -13    2.60    2.60
  -3   4 -13   23.00    5.00
   3  -5 -13   -0.60    5.90
   2  -5 -13   -0.70    6.10
   2   5 -13    1.00    0.90
   1  -5 -13   -2.20    5.80
   1   5 -13    3.90    1.60
  10   0 -14   44.10   10.90
   9   0 -14    3.60    4.30
   8   0 -14   -2.00    4.20
   7   0 -14    5.30    5.70
   6   0 -14    8.60    5.80
   5   0 -14   -4.50    3.00
   4   0 -14    5.50    5.00
   4   0 -14    2.10    3.40
   3   0 -14    7.60    3.90
   3   0 -14    7.00    5.20
   2   0 -14    1.10    3.30
   2   0 -14    5.10    4.10
   1   0 -14  121.99   10.00
   1   0 -14  121.39   13.90
   0   0 -14    4.40    3.40
  -1   0 -14   -0.90    2.70
  -2   0 -14   11.70    4.80
  -3   0 -14   43.30    7.90
  -4   0 -14   25.90    6.70
  -5   0 -14  210.48   15.70
   9  -1 -14   20.50    7.70
   9   1 -14   22.90    8.50
   8  -1 -14    0.80    3.60
   8   1 -14   10.20    5.70
   7  -1 -14   52.19   10.80
   7   1 -14   41.80   10.30
   6  -1 -14    8.00    4.70
   6   1 -14   -0.30    3.10
   5  -1 -14    1.40    3.30
   5   1 -14    1.40    4.60
   4  -1 -14   81.79   12.90
   4  -1 -14   88.29   10.60
   4   1 -14   90.09    8.80
   4   1 -14  109.19   14.00
   3  -1 -14    1.80    4.40
   3  -1 -14   -1.00    3.10
   3   1 -14    0.20    2.50
   3   1 -14    1.40    4.30
   2  -1 -14    0.40    3.20
   2  -1 -14   -0.50    3.90
   2   1 -14   -1.10    3.50
   2   1 -14    0.80    2.30
   1  -1 -14    7.60    4.20
   1  -1 -14   11.00    5.30
   1   1 -14   14.40    4.20
   0  -1 -14   22.00    6.00
   0  -1 -14   33.80    8.50
   0   1 -14   29.90    5.40
  -1  -1 -14    5.30    4.10
  -1   1 -14    1.90    2.90
  -2  -1 -14  115.99   12.70
  -2   1 -14  145.39   11.00
  -3  -1 -14   14.00    5.40
  -3   1 -14   10.30    4.20
  -4  -1 -14    0.20    4.20
  -4   1 -14   -0.40    3.10
  -5  -1 -14   27.70    7.60
  -5   1 -14   55.09    9.00
   9  -2 -14   19.70    7.00
   9   2 -14    5.90    6.70
   8  -2 -14   19.80    7.50
   8   2 -14   24.00    7.80
   7  -2 -14   14.70    7.20
   7   2 -14   33.60    8.90
   6  -2 -14    2.00    5.10
   6   2 -14    2.10    4.80
   5  -2 -14   10.60    7.00
   5   2 -14    8.80    5.90
   4  -2 -14    8.90    6.10
   4   2 -14   -1.40    3.80
   4   2 -14    2.60    2.50
   3  -2 -14    1.30    3.80
   3  -2 -14   -1.30    3.50
   3   2 -14    1.70    4.20
   3   2 -14   -1.90    2.00
   2  -2 -14    0.50    3.80
   2  -2 -14    1.20    4.50
   2   2 -14   -0.40    1.80
   1  -2 -14  117.99   15.00
   1  -2 -14   99.49   12.40
   1   2 -14  121.19    8.30
   0  -2 -14   -2.80    3.90
   0  -2 -14    2.90    3.60
   0   2 -14    2.70    2.70
  -1  -2 -14   -1.30    3.10
  -1   2 -14    0.30    2.40
  -2  -2 -14   48.90    9.00
  -2   2 -14   61.49    7.70
  -3  -2 -14    5.40    4.70
  -3   2 -14   12.90    4.70
  -4  -2 -14    0.30    4.20
  -4   2 -14    1.40    3.20
   7  -3 -14    1.60    4.60
   7   3 -14   -2.50    3.20
   6  -3 -14   -1.50    3.70
   6   3 -14   -2.00    3.30
   5  -3 -14   11.80    6.50
   5   3 -14   18.00    7.20
   4  -3 -14   11.40    6.00
   4   3 -14    1.50    4.50
   3  -3 -14    5.20    4.50
   3  -3 -14   10.40    5.30
   3   3 -14    7.30    2.30
   2  -3 -14    5.20    5.60
   2  -3 -14    0.00    3.80
   2   3 -14    4.30    2.20
   1  -3 -14    4.90    4.90
   1  -3 -14    0.60    5.20
   1   3 -14    0.60    1.90
   0  -3 -14   12.70    6.00
   0  -3 -14    8.30    4.90
   0   3 -14   16.10    3.70
  -1  -3 -14   -5.10    3.90
  -1  -3 -14    1.60    4.60
  -1   3 -14   -2.00    2.30
  -2  -3 -14    8.40    5.40
  -2   3 -14    5.20    3.40
  -3  -3 -14    0.30    4.60
  -3   3 -14    1.30    2.80
   5  -4 -14    1.50    5.30
  -5  -4  14    4.00    5.60
   5   4 -14    7.60    5.90
   4  -4 -14    0.90    5.70
   3  -4 -14   19.60    8.30
   2  -4 -14   10.50    5.80
   2  -4 -14    3.80    4.70
   2   4 -14   11.40    2.00
   1  -4 -14    7.90    5.80
   1  -4 -14    4.10    6.00
   1   4 -14   10.10    2.40
   0  -4 -14    4.20    6.40
   0  -4 -14   13.30    6.80
   0   4 -14    7.60    2.40
   8   0 -15   -0.30    3.50
   7   0 -15    1.00    4.30
   6   0 -15   -0.70    4.30
   5   0 -15    1.60    4.70
   4   0 -15    0.70    4.70
   4   0 -15    5.50    4.00
   3   0 -15    3.70    4.80
   3   0 -15    0.40    3.00
   2   0 -15    3.50    3.20
   2   0 -15   -0.30    4.20
   1   0 -15    4.20    3.40
   0   0 -15   -0.30    3.10
  -1   0 -15    1.00    3.50
  -2   0 -15   -1.50    3.60
  -3   0 -15   -7.20    2.90
   8  -1 -15    6.60    6.00
   8   1 -15   -3.90    4.90
   7  -1 -15    3.90    5.60
   7   1 -15   -0.20    3.10
   6  -1 -15   10.60    5.80
   6   1 -15   -3.80    4.40
   5  -1 -15   58.89   12.00
   5   1 -15   51.49   10.60
   4  -1 -15  130.09   13.50
   4  -1 -15  142.09   17.60
   4   1 -15  138.39   16.50
   4   1 -15  162.68   11.20
   3  -1 -15    0.70    3.60
   3  -1 -15    4.90    4.80
   3   1 -15   -1.50    2.70
   3   1 -15   -0.50    3.70
   2  -1 -15   25.50    8.00
   2  -1 -15   33.50    7.00
   2   1 -15   25.90    5.60
   1  -1 -15   51.49    9.00
   1  -1 -15   72.19   15.40
   1   1 -15   73.19    8.50
   0  -1 -15   -3.20    2.90
   0   1 -15    2.60    3.20
  -1  -1 -15    4.30    4.10
  -1   1 -15    6.50    4.00
  -2  -1 -15    7.20    4.90
  -2   1 -15   -3.30    3.10
  -3  -1 -15    3.40    4.80
  -3   1 -15    2.30    4.10
   6  -2 -15    0.10    4.90
   6   2 -15   -2.40    3.40
   5   2 -15   34.60    9.30
   4  -2 -15   41.30   10.40
   4   2 -15   49.10   10.00
   3  -2 -15    0.30    4.00
   3  -2 -15    2.80    5.80
   3   2 -15    2.40    2.60
   2  -2 -15   -4.80    3.60
   2  -2 -15   -1.70    3.20
   2   2 -15   -2.40    2.10
   1  -2 -15   34.70    9.30
   1  -2 -15   25.40    7.10
   1   2 -15   42.30    6.10
   0  -2 -15    4.30    4.90
   0   2 -15   -4.20    2.30
  -1  -2 -15    9.70    5.60
  -1   2 -15   16.50    4.70
  -2  -2 -15   19.40    6.50
  -2   2 -15   23.00    5.50
   4  -3 -15   78.69   14.60
   3  -3 -15    0.30    5.70
   3   3 -15   -1.10    1.80
   2  -3 -15   12.80    6.30
   2  -3 -15    5.40    5.30
   2   3 -15   10.60    2.80
   1  -3 -15   25.00    8.40
   1  -3 -15   18.20    7.00
   1   3 -15   21.40    3.90
   0  -3 -15    2.90    5.10
   0   3 -15    1.00    2.20
   4   0 -16    0.60    5.40
   3   0 -16   27.40    8.30
   3   0 -16   12.20    5.30
   2   0 -16  825.42   34.60
   1   0 -16  128.29   13.10
   0   0 -16    2.30    3.90
   4  -1 -16   26.00    8.00
   4   1 -16   16.20    7.00
   3  -1 -16    0.90    3.80
   3  -1 -16    4.60    6.00
   3   1 -16   -0.70    3.10
   2  -1 -16   -0.10    4.20
   2   1 -16    2.20    3.50
   1  -1 -16    7.50    5.20
   1   1 -16    5.80    3.90
   0   0   0    0.00    0.00
_computing_structure_solution     'SHELXT 2018/2 (Sheldrick, 2018)'
;
_shelx_hkl_checksum     50030
_shelx_res_file
;
TITL uwf016_0m_a.res in P2(1)/c
    uwf016_0m.res
    created by SHELXL-2019/3 at 09:56:41 on 19-Mar-2026
REM Old TITL UWF016_0m in P2(1)/c
REM SHELXT solution in P2(1)/c: R1 0.104, Rweak 0.001, Alpha 0.016
REM <I/s> 0.402 for 153 systematic absences, Orientation as input
REM Formula found by SHELXT: C9 O2
CELL 0.71073 10.9235 5.9045 11.4286 90 100.203 90
ZERR 2 0.0042 0.0023 0.0043 0 0.007 0
LATT 1
SYMM -X,0.5+Y,0.5-Z
SFAC C H O
UNIT 36 32 8
L.S. 4 0 0
PLAN  5
SIZE 0.144 0.28 0.474
TEMP -173.14
CONF
BOND
list 4
MORE -1
BOND $H
fmap 2 53
acta
MERG 2
REM <olex2.extras>
REM <HklSrc "%./UWF016_0m.hkl">
REM </olex2.extras>
WGHT    0.055000    0.155000
FVAR       0.83956
O1    3    0.722835    0.674459    0.522805    11.00000    0.02182    0.01445 =
         0.01768   -0.00350    0.00411   -0.00350
O2    3    0.594676    0.357646    0.626847    11.00000    0.01865    0.01433 =
         0.01822   -0.00453    0.00286   -0.00151
C7    1    0.552319    0.191210    0.568128    11.00000    0.01147    0.01193 =
         0.01410    0.00008    0.00086    0.00135
C1    1    0.778400    0.843575    0.594776    11.00000    0.01313    0.01255 =
         0.01579   -0.00038    0.00065    0.00055
C8    1    0.487545    0.010375    0.622337    11.00000    0.01471    0.01639 =
         0.01025    0.00034    0.00393    0.00004
AFIX  43
H8    2    0.481206    0.020546    0.704008    11.00000   -1.20000
AFIX   0
C6    1    0.772704    0.854844    0.716001    11.00000    0.01281    0.01533 =
         0.01581    0.00254    0.00285    0.00041
AFIX  43
H6    2    0.730611    0.740504    0.751912    11.00000   -1.20000
AFIX   0
C9    1    0.437563   -0.167683    0.558620    11.00000    0.01381    0.01250 =
         0.01381    0.00230    0.00327   -0.00027
AFIX  43
H9    2    0.395068   -0.280318    0.595305    11.00000   -1.20000
AFIX   0
C2    1    0.841286    1.011302    0.542732    11.00000    0.01461    0.01795 =
         0.01395    0.00156    0.00312    0.00134
AFIX  43
H2    2    0.845732    1.003324    0.460568    11.00000   -1.20000
AFIX   0
C5    1    0.829132    1.034705    0.783525    11.00000    0.01404    0.02112 =
         0.01389    0.00002    0.00131    0.00234
AFIX  43
H5    2    0.825310    1.042669    0.865823    11.00000   -1.20000
AFIX   0
C3    1    0.897268    1.189645    0.611266    11.00000    0.01327    0.01642 =
         0.02227    0.00337    0.00291   -0.00177
AFIX  43
H3    2    0.940093    1.303372    0.575684    11.00000   -1.20000
AFIX   0
C4    1    0.891174    1.203270    0.731877    11.00000    0.01487    0.01733 =
         0.02058   -0.00217   -0.00065   -0.00054
AFIX  43
H4    2    0.928956    1.326279    0.778371    11.00000   -1.20000
AFIX   0
H1    2    0.683853    0.576083    0.563279    11.00000    0.05517
HKLF 4
REM  uwf016_0m_a.res in P2(1)/c
REM wR2 = 0.1301, GooF = S = 1.039, Restrained GooF = 1.039 for all data
REM R1 = 0.0483 for 1505 Fo > 4sig(Fo) and 0.0778 for all 2218 data
REM 104 parameters refined using 0 restraints
END
WGHT      0.0552      0.1477
REM Highest difference peak  0.391,  deepest hole -0.311,  1-sigma level  0.065
Q1    1   0.5021  0.1129  0.5872  11.00000  0.05    0.39
Q2    1   0.7986  0.9416  0.5678  11.00000  0.05    0.36
Q3    1   0.8772  1.0569  0.5951  11.00000  0.05    0.30
Q4    1   0.4777 -0.0778  0.5833  11.00000  0.05    0.29
Q5    1   0.8282  0.9089  0.7591  11.00000  0.05    0.27
;
_shelx_res_checksum     18621
