# Supplementary material for: Solvent-free synthesis and low-temperature crystal structure of pheno­quinone (the 1:2 p-benzo­quinone–phenol complex)
Source: Acta Crystallogr E Crystallogr Commun. 2026 Jun 2;82(Pt 7):781–5. doi: 10.1107/S2056989026005414 (PMC13330906; doi:10.1107/S2056989026005414)
Supplement: Supplementary file 2 [file e-82-00781-Isup2.hkl]

data_I                                                                          
_shelx_title ' uwf016_0m_a.res in P2(1)/c'                                      
_shelx_refln_list_code          4                                               
_shelx_F_calc_maximum      121.60                                               
_exptl_crystal_F_000       312.00                                               
_reflns_d_resolution_high  0.6998                                               
                                                                                
loop_                                                                           
 _space_group_symop_operation_xyz                                               
 'x, y, z'                                                                      
 '-x, y+1/2, -z+1/2'                                                            
 '-x, -y, -z'                                                                   
 'x, -y-1/2, z-1/2'                                                             
                                                                                
_cell_length_a    10.9235                                                       
_cell_length_b     5.9045                                                       
_cell_length_c    11.4286                                                       
_cell_angle_alpha  90.000                                                       
_cell_angle_beta  100.203                                                       
_cell_angle_gamma  90.000                                                       
                                                                                
_shelx_F_squared_multiplier     1.000                                           
                                                                                
loop_                                                                           
 _refln_index_h                                                                 
 _refln_index_k                                                                 
 _refln_index_l                                                                 
 _refln_F_squared_calc                                                          
 _refln_F_squared_meas                                                          
 _refln_F_squared_sigma                                                         
 _refln_observed_status                                                         
   1   0   0        785.48        730.24        10.98 o                         
   2   0   0        200.45        202.58         4.45 o                         
   3   0   0       6820.66       6256.51       104.18 o                         
   4   0   0          0.05         -0.28         0.77 o                         
   5   0   0          1.21          1.65         1.59 o                         
   6   0   0        843.09        815.10        26.78 o                         
   7   0   0        302.93        284.93         8.83 o                         
   8   0   0          0.02         -1.19         1.46 o                         
   9   0   0         11.61         14.03         2.86 o                         
  10   0   0         40.24         47.19         5.96 o                         
  11   0   0          2.78          0.26         2.77 o                         
  12   0   0         21.85         19.58         8.80 o                         
  13   0   0          0.38         -3.26         5.53 o                         
  14   0   0          0.01         -6.10         6.10 o                         
  15   0   0        250.43        268.96        30.64 o                         
   1   1   0          9.97          9.70         0.71 o                         
   2   1   0          0.40          0.52         0.40 o                         
   3   1   0      14787.21      13357.29       157.76 o                         
   4   1   0        608.70        622.41         9.40 o                         
   5   1   0         49.34         48.13         2.47 o                         
   6   1   0        386.15        406.75         7.56 o                         
   7   1   0         13.85         13.55         1.67 o                         
   8   1   0          2.90          5.93         1.40 o                         
   9   1   0        145.92        144.56         5.65 o                         
  10   1   0         28.13         29.46         3.07 o                         
  11   1   0          3.57          0.91         2.02 o                         
  12   1   0        219.87        225.27        16.85 o                         
  13   1   0         61.33         56.63         9.28 o                         
  14   1   0          6.62         -4.38         4.79 o                         
  15   1   0        164.19        165.55        16.75 o                         
   0   2   0        775.57        724.92        12.57 o                         
   1   2   0          6.39          5.00         0.71 o                         
   2   2   0          0.20          0.42         0.55 o                         
   3   2   0        863.39        895.63        14.24 o                         
   4   2   0          2.36          1.63         0.74 o                         
   5   2   0         96.36         97.83         3.31 o                         
   6   2   0       2489.26       2487.24        45.91 o                         
   7   2   0         55.52         63.24         4.32 o                         
   8   2   0          0.00         -0.73         0.98 o                         
   9   2   0        749.86        762.40        16.64 o                         
  10   2   0         32.01         25.60         4.12 o                         
  11   2   0         43.60         46.81         5.80 o                         
  12   2   0        218.16        215.46        12.26 o                         
  13   2   0         29.59         11.57         6.74 o                         
  14   2   0          1.70          2.85         4.51 o                         
   1   3   0          0.39         -0.57         0.57 o                         
   2   3   0         58.15         64.46         2.71 o                         
   3   3   0         36.77         31.59         2.03 o                         
   4   3   0         38.48         34.31         2.33 o                         
   5   3   0         82.46         86.56         4.79 o                         
   6   3   0         30.97         27.72         2.65 o                         
   7   3   0         35.82         36.77         3.28 o                         
   8   3   0        347.80        346.45         9.00 o                         
   9   3   0          8.01          8.54         2.46 o                         
  10   3   0         61.28         66.89         5.85 o                         
  11   3   0         35.25         31.28         5.28 o                         
  12   3   0         10.52          6.73         4.06 o                         
  13   3   0         10.13         12.09         4.28 o                         
  14   3   0          5.34          5.44         4.70 o                         
   0   4   0         24.26         29.15         2.80 o                         
   1   4   0        132.51        137.16         4.00 o                         
   2   4   0        116.08        102.94         3.84 o                         
   3   4   0        317.24        269.73         7.24 o                         
   4   4   0         44.50         45.91         3.70 o                         
   5   4   0        346.97        339.64         8.70 o                         
   6   4   0        812.81        786.12        15.42 o                         
   7   4   0          1.52          0.42         1.36 o                         
   8   4   0          2.87          1.50         2.25 o                         
   9   4   0        162.61        164.46         9.23 o                         
  10   4   0          8.25         10.64         3.13 o                         
  11   4   0         68.35         64.89         9.17 o                         
  12   4   0         34.49         22.73         7.28 o                         
  13   4   0          6.18          5.17         3.60 o                         
   1   5   0        245.88        243.91         6.72 o                         
   2   5   0        381.08        375.55         8.67 o                         
   3   5   0        955.58        907.52        20.55 o                         
   4   5   0          3.19          1.93         1.35 o                         
   5   5   0          7.68          7.44         2.04 o                         
   6   5   0         57.28         56.38         5.76 o                         
   7   5   0          1.50         -0.38         1.64 o                         
   8   5   0          9.50          8.99         3.26 o                         
   9   5   0         38.16         39.93         5.12 o                         
  10   5   0          2.33         -1.05         2.75 o                         
  11   5   0          0.08         -1.79         3.80 o                         
  12   5   0         21.54         12.49         5.08 o                         
   0   6   0       1714.44       1706.99        37.37 o                         
   1   6   0         80.22         80.30         5.52 o                         
   2   6   0          6.21          6.09         1.95 o                         
   3   6   0        212.50        207.79         7.17 o                         
   4   6   0         41.47         46.49         3.97 o                         
   5   6   0          1.22          1.83         1.79 o                         
   6   6   0         68.98         76.03         5.96 o                         
   7   6   0         16.09         13.02         3.79 o                         
   8   6   0          0.16          1.38         2.55 o                         
   9   6   0          7.67          2.98         2.86 o                         
  10   6   0          0.21          3.00         3.69 o                         
   1   7   0          6.89          2.90         2.25 o                         
   2   7   0         35.57         31.46         3.64 o                         
   3   7   0        303.65        303.89         9.20 o                         
   4   7   0         86.59         84.22         5.82 o                         
   5   7   0         10.63         11.45         2.87 o                         
   6   7   0         42.14         44.64         5.11 o                         
   7   7   0         20.56         17.70         4.04 o                         
   8   7   0          5.12          4.18         3.08 o                         
   0   8   0         25.66         17.51         4.71 o                         
   1   8   0          4.12          5.66         2.68 o                         
   2   8   0          2.07          0.69         2.47 o                         
   3   8   0          3.27          0.28         2.30 o                         
   4   8   0          4.41          0.48         2.64 o                         
 -15   1   1         32.03         10.44         8.44 o                         
 -14   1   1         44.53         33.23        10.00 o                         
 -13   1   1         25.60         21.84        10.50 o                         
 -12   1   1          1.64         -1.20         2.37 o                         
 -11   1   1          5.35          7.58         2.70 o                         
 -10   1   1         72.19         78.57         4.72 o                         
  -9   1   1         75.59         71.21         4.46 o                         
  -8   1   1         24.05         25.75         2.34 o                         
  -7   1   1         96.85        104.49         3.93 o                         
  -6   1   1         53.89         60.28         3.01 o                         
  -5   1   1         67.84         63.30         2.76 o                         
  -4   1   1        254.93        263.50         4.65 o                         
  -3   1   1        678.99        690.35         9.02 o                         
  -2   1   1        878.39        898.34        10.86 o                         
  -1   1   1       1205.22       1170.36        14.66 o                         
   0   1   1       1386.45       1296.45        14.87 o                         
   1   1   1       1112.15       1101.65        12.69 o                         
   2   1   1       4213.46       4110.34        45.11 o                         
   3   1   1       4029.95       4041.73        44.75 o                         
   4   1   1         42.73         45.41         1.98 o                         
   5   1   1        245.03        257.99         5.67 o                         
   6   1   1        329.94        332.64         6.52 o                         
   7   1   1         11.45         11.14         1.53 o                         
   8   1   1         15.49         17.06         2.08 o                         
   9   1   1         65.51         69.83         4.58 o                         
  10   1   1         20.47         23.65         3.39 o                         
  11   1   1         47.52         56.31         6.52 o                         
  12   1   1         20.19         18.91         5.84 o                         
  13   1   1         23.45         21.52         6.74 o                         
  14   1   1        186.13        173.03        16.36 o                         
  15   1   1        117.98         89.38        12.68 o                         
 -15   2   1         48.49         46.34         9.66 o                         
 -14   2   1          9.30          8.31         9.58 o                         
 -13   2   1        164.16        158.10        11.77 o                         
 -12   2   1        309.52        301.95        12.98 o                         
 -11   2   1        117.27        108.02         8.75 o                         
 -10   2   1         52.16         50.41         4.23 o                         
  -9   2   1          1.86         -0.64         1.44 o                         
  -8   2   1          4.18          5.90         1.57 o                         
  -7   2   1        194.90        204.39         5.44 o                         
  -6   2   1        300.35        345.83        11.94 o                         
  -5   2   1        336.89        362.84         6.86 o                         
  -4   2   1          0.63         -0.08         0.62 o                         
  -3   2   1          5.49          5.88         1.00 o                         
  -2   2   1         66.61         77.22         3.09 o                         
  -1   2   1        812.20        808.70        11.37 o                         
   0   2   1        163.29        161.65         3.08 o                         
   1   2   1        129.74        137.69         3.54 o                         
   2   2   1        154.23        162.79         3.63 o                         
   3   2   1        113.59        123.53         3.21 o                         
   4   2   1        590.17        582.38         9.36 o                         
   5   2   1       1530.00       1647.68        22.36 o                         
   6   2   1       2213.11       2282.73        30.18 o                         
   7   2   1          0.01          0.24         0.88 o                         
   8   2   1          2.78          3.45         1.30 o                         
   9   2   1         29.55         28.24         3.70 o                         
  10   2   1         42.88         45.21         4.63 o                         
  11   2   1        385.20        390.02        13.76 o                         
  12   2   1        289.78        309.82        21.78 o                         
  13   2   1          0.19          0.29         4.46 o                         
  14   2   1        104.98         80.50        20.42 o                         
 -14   3   1         17.87          8.25         7.45 o                         
 -13   3   1         26.59         21.16         5.46 o                         
 -12   3   1         40.86         30.97         5.42 o                         
 -11   3   1         48.97         49.27         6.41 o                         
 -10   3   1        250.21        255.42         9.63 o                         
  -9   3   1        724.47        734.54        15.24 o                         
  -8   3   1        281.39        283.34        13.55 o                         
  -7   3   1          0.06         -1.16         1.30 o                         
  -6   3   1         63.30         58.88         3.84 o                         
  -5   3   1         11.91          6.84         1.42 o                         
  -4   3   1         72.45         65.05         3.77 o                         
  -3   3   1          8.67         18.95         1.76 o                         
  -2   3   1         18.25         19.14         1.95 o                         
  -1   3   1          0.04          0.01         0.63 o                         
   0   3   1         67.80         64.84         2.49 o                         
   1   3   1        104.79        116.87         3.18 o                         
   2   3   1        776.25        803.81        12.36 o                         
   3   3   1        303.46        311.48         6.40 o                         
   4   3   1         27.84         27.18         2.17 o                         
   5   3   1        384.15        365.31         7.50 o                         
   6   3   1        272.66        277.71         6.56 o                         
   7   3   1        336.38        336.31         8.41 o                         
   8   3   1       1524.86       1564.38        29.42 o                         
   9   3   1       1600.00       1552.92        35.34 o                         
  10   3   1         17.18         12.59         5.02 o                         
  11   3   1        239.15        233.20        10.32 o                         
  12   3   1         97.03         94.24         8.98 o                         
  13   3   1          0.31          3.63         4.63 o                         
  14   3   1          2.67         -5.93         6.10 o                         
 -13   4   1        101.39        102.99        10.48 o                         
 -12   4   1        112.58        116.57        10.69 o                         
 -11   4   1         46.37         38.91        11.58 o                         
 -10   4   1          0.24         -0.32         2.52 o                         
  -9   4   1         48.55         47.04         6.88 o                         
  -8   4   1         23.76         23.38         3.02 o                         
  -7   4   1         35.40         32.34         3.44 o                         
  -6   4   1        905.04        893.95        17.01 o                         
  -5   4   1         27.48         28.19         2.92 o                         
  -4   4   1         51.07         56.42         4.70 o                         
  -3   4   1        161.48        170.63         6.79 o                         
  -2   4   1          7.14          5.37         1.48 o                         
  -1   4   1        371.19        375.53         7.13 o                         
   0   4   1         31.81         28.05         2.08 o                         
   1   4   1         16.50         16.66         1.86 o                         
   2   4   1        168.63        154.71         4.63 o                         
   3   4   1         10.71         11.01         1.54 o                         
   4   4   1         98.30        105.82         5.23 o                         
   5   4   1       1015.09        964.87        18.93 o                         
   6   4   1        282.84        269.94         7.79 o                         
   7   4   1          0.60          0.26         1.40 o                         
   8   4   1         23.88         23.67         3.47 o                         
   9   4   1         86.69         85.37         6.78 o                         
  10   4   1         82.20         75.14         6.59 o                         
  11   4   1         79.19         75.48         8.68 o                         
  12   4   1        413.79        421.99        20.37 o                         
  13   4   1          4.55          0.94         6.88 o                         
 -12   5   1         15.42         15.74         5.37 o                         
 -11   5   1          1.18         -0.61         3.12 o                         
 -10   5   1         30.76         29.52         6.12 o                         
  -9   5   1        132.43        161.44         9.86 o                         
  -8   5   1          0.38          0.03         2.44 o                         
  -7   5   1         49.36         51.64         4.96 o                         
  -6   5   1         34.99         27.53         3.44 o                         
  -5   5   1         31.84         33.33         4.85 o                         
  -4   5   1         28.22         32.57         3.47 o                         
  -3   5   1        763.01        720.26        13.40 o                         
  -2   5   1         18.62         16.95         2.18 o                         
  -1   5   1        209.20        219.51         6.75 o                         
   0   5   1        339.08        344.12         7.89 o                         
   1   5   1         10.10          9.92         2.55 o                         
   2   5   1        626.84        609.69        14.47 o                         
   3   5   1         56.43         47.95         3.57 o                         
   4   5   1         54.60         51.05         3.73 o                         
   5   5   1         24.00         19.86         2.85 o                         
   6   5   1         11.46          8.10         2.17 o                         
   7   5   1         18.91         18.77         3.42 o                         
   8   5   1         16.46         15.93         3.50 o                         
   9   5   1         13.56         20.60         5.53 o                         
  10   5   1          0.17          0.30         2.39 o                         
  11   5   1          2.36         -1.90         3.29 o                         
  12   5   1         90.46         91.15        12.98 o                         
 -10   6   1         62.77         45.73         9.51 o                         
  -9   6   1          1.79          0.13         3.03 o                         
  -8   6   1          4.04         -1.31         2.60 o                         
  -7   6   1         14.34         12.28         4.31 o                         
  -6   6   1         75.03         85.30         6.14 o                         
  -5   6   1         33.94         32.02         3.36 o                         
  -4   6   1         93.53         99.31         5.70 o                         
  -3   6   1         22.52         17.79         2.74 o                         
  -2   6   1          9.90          7.94         2.78 o                         
  -1   6   1        140.90        157.78         6.47 o                         
   0   6   1        555.55        577.60        12.29 o                         
   1   6   1         65.43         66.17         6.06 o                         
   2   6   1          0.07          0.16         2.08 o                         
   3   6   1        279.49        292.61         8.30 o                         
   4   6   1          0.15         -0.33         1.51 o                         
   5   6   1         10.26          9.52         2.49 o                         
   6   6   1          0.07         -1.51         1.61 o                         
   7   6   1         14.55         11.43         4.38 o                         
   8   6   1          4.75          1.00         2.73 o                         
   9   6   1         39.61         31.60         5.66 o                         
  10   6   1          1.34         -0.18         3.05 o                         
  -8   7   1          8.95         11.34         4.00 o                         
  -7   7   1         54.15         62.96         5.97 o                         
  -6   7   1          1.60          3.47         3.24 o                         
  -5   7   1          0.27          0.84         2.26 o                         
  -4   7   1         44.12         49.77         4.58 o                         
  -3   7   1         55.47         61.62         4.94 o                         
  -2   7   1         46.61         43.48         4.09 o                         
  -1   7   1          1.41          0.14         1.82 o                         
   0   7   1         11.04         10.38         2.51 o                         
   1   7   1          6.78          3.86         2.92 o                         
   2   7   1          0.08          0.06         1.95 o                         
   3   7   1        467.23        494.21        12.24 o                         
   4   7   1         20.00         18.06         3.17 o                         
   5   7   1          2.92          4.74         2.74 o                         
   6   7   1        235.39        245.55        10.02 o                         
   7   7   1          2.65         -2.49         2.49 o                         
   8   7   1          3.97          3.60         3.26 o                         
  -4   8   1          6.37          4.82         2.47 o                         
  -3   8   1          0.00          0.83         2.24 o                         
  -2   8   1          0.22          1.08         2.36 o                         
  -1   8   1          0.04         -2.51         2.51 o                         
   0   8   1         41.54         41.28         4.59 o                         
   1   8   1          3.81          5.07         2.60 o                         
   2   8   1          5.30          2.59         2.45 o                         
   3   8   1          1.67          3.54         2.56 o                         
   4   8   1          4.98          2.45         3.00 o                         
 -15   0   2          2.42         -2.84         7.09 o                         
 -14   0   2         15.11         32.77        10.78 o                         
 -13   0   2          0.05         -0.71         4.26 o                         
 -12   0   2          6.51          6.41         3.49 o                         
 -11   0   2         10.73         10.68         3.84 o                         
 -10   0   2        586.30        607.17        43.19 o                         
  -9   0   2          5.83         12.63         5.39 o                         
  -8   0   2         96.12        106.52         6.55 o                         
  -7   0   2       3139.44       3209.32        58.05 o                         
  -6   0   2        115.96        123.71         5.15 o                         
  -5   0   2        352.50        348.08        15.13 o                         
  -4   0   2        352.57        391.34         7.92 o                         
  -3   0   2          1.00          2.06         0.69 o                         
  -2   0   2         10.53         12.83         1.04 o                         
  -1   0   2      11197.13       8939.27       363.12 o                         
   0   0   2        722.94        698.94         8.58 o                         
   1   0   2        339.46        347.83         5.34 o                         
   2   0   2         68.13         70.77         1.97 o                         
   3   0   2        549.78        548.45         9.38 o                         
   4   0   2         88.56         85.85         3.35 o                         
   5   0   2         35.28         42.71         3.03 o                         
   6   0   2          0.00         -0.03         1.14 o                         
   7   0   2          2.76          3.95         1.43 o                         
   8   0   2        134.25        147.67         8.23 o                         
   9   0   2        210.89        209.12         8.08 o                         
  10   0   2          2.42          3.53         3.33 o                         
  11   0   2        140.62        119.87        16.88 o                         
  12   0   2         26.20         33.34        10.78 o                         
  13   0   2          0.12         -3.69         4.11 o                         
  14   0   2        234.35        256.34        28.80 o                         
 -15   1   2          0.30          2.49         4.34 o                         
 -14   1   2          3.45          5.85         5.21 o                         
 -13   1   2         76.66         87.76         8.53 o                         
 -12   1   2          1.03          2.33         2.11 o                         
 -11   1   2         30.29         39.77         4.56 o                         
 -10   1   2        324.76        332.22        10.36 o                         
  -9   1   2          0.33         -1.54         1.54 o                         
  -8   1   2         53.10         53.06         4.57 o                         
  -7   1   2        354.65        384.51         7.78 o                         
  -6   1   2          0.26          1.04         0.81 o                         
  -5   1   2         12.31         12.96         1.44 o                         
  -4   1   2       4348.64       4522.78        50.51 o                         
  -3   1   2        238.34        245.81         4.80 o                         
  -2   1   2        419.47        412.74         6.17 o                         
  -1   1   2        396.75        411.53         5.19 o                         
   0   1   2        208.31        211.45         3.02 o                         
   1   1   2        143.93        148.56         2.35 o                         
   2   1   2       3504.85       3464.91        38.26 o                         
   3   1   2        227.47        233.47         4.95 o                         
   4   1   2          4.25          5.10         0.55 o                         
   5   1   2        373.14        422.49         7.19 o                         
   6   1   2        265.38        266.06         5.48 o                         
   7   1   2         11.71         16.73         2.55 o                         
   8   1   2        103.54        111.01         4.12 o                         
   9   1   2          6.57          3.64         1.52 o                         
  10   1   2          0.38         -1.06         1.79 o                         
  11   1   2        186.61        189.16        11.78 o                         
  12   1   2         41.63         43.13        17.59 o                         
  13   1   2          0.77          1.54         3.95 o                         
  14   1   2        305.36        342.63        58.66 o                         
 -15   2   2          0.07         -1.22         4.27 o                         
 -14   2   2         12.95         14.53         5.91 o                         
 -13   2   2         54.11         59.36         7.38 o                         
 -12   2   2          5.62          2.63         3.43 o                         
 -11   2   2          1.31          2.12         2.29 o                         
 -10   2   2          0.24         -1.01         1.94 o                         
  -9   2   2         15.13         11.76         2.32 o                         
  -8   2   2          0.16          0.46         1.24 o                         
  -7   2   2         82.93         87.58         4.29 o                         
  -6   2   2         13.18         12.69         1.44 o                         
  -5   2   2         49.31         50.84         2.62 o                         
  -4   2   2        520.01        575.44         8.75 o                         
  -3   2   2         28.22         22.91         2.29 o                         
  -2   2   2         58.39         60.34         2.25 o                         
  -1   2   2       2111.29       2135.05        29.58 o                         
   0   2   2        105.24         96.82         2.32 o                         
   1   2   2          6.07          5.56         0.81 o                         
   2   2   2         49.68         50.79         2.10 o                         
   3   2   2        170.74        192.35         4.18 o                         
   4   2   2        122.23        119.81         3.28 o                         
   5   2   2        211.65        210.87         4.85 o                         
   6   2   2         88.38         94.83         3.79 o                         
   7   2   2         11.52         11.54         1.68 o                         
   8   2   2        451.19        470.08        10.82 o                         
   9   2   2          7.99         10.80         2.51 o                         
  10   2   2         25.00         28.17         3.74 o                         
  11   2   2        270.52        275.84        16.20 o                         
  12   2   2          1.09          0.13         4.82 o                         
  13   2   2         10.61         16.54         5.61 o                         
  14   2   2          0.03          2.30         5.72 o                         
 -14   3   2          0.18          6.48         3.79 o                         
 -13   3   2          1.36         -0.13         3.23 o                         
 -12   3   2          2.79          1.28         3.16 o                         
 -11   3   2          0.22         -1.81         2.11 o                         
 -10   3   2         41.30         37.81         4.56 o                         
  -9   3   2         55.74         55.80         4.49 o                         
  -8   3   2          2.34         -1.11         1.21 o                         
  -7   3   2         35.54         42.77         5.00 o                         
  -6   3   2          3.87          2.50         1.45 o                         
  -5   3   2         33.85         30.08         2.44 o                         
  -4   3   2         26.10         29.32         2.20 o                         
  -3   3   2         32.81         30.59         2.18 o                         
  -2   3   2        108.72        106.83         3.38 o                         
  -1   3   2        107.03        112.81         3.62 o                         
   0   3   2         24.72         27.94         1.76 o                         
   1   3   2        196.98        205.75         4.41 o                         
   2   3   2          0.10          1.12         0.90 o                         
   3   3   2         44.65         41.43         2.49 o                         
   4   3   2         54.05         51.56         2.87 o                         
   5   3   2         19.55         13.70         2.19 o                         
   6   3   2          3.27          4.74         1.31 o                         
   7   3   2        100.22         94.01         5.99 o                         
   8   3   2         27.74         26.92         3.52 o                         
   9   3   2         73.50         86.78         6.40 o                         
  10   3   2          3.01          3.00         2.33 o                         
  11   3   2         80.17         65.07         6.21 o                         
  12   3   2         12.06         18.32         7.31 o                         
  13   3   2          0.07          1.90         5.31 o                         
 -13   4   2        153.92        163.01        16.05 o                         
 -12   4   2         66.17         64.80         8.20 o                         
 -11   4   2          0.47          1.59         2.86 o                         
 -10   4   2          7.57          8.72         3.69 o                         
  -9   4   2          1.98          3.87         2.12 o                         
  -8   4   2          0.24          0.64         1.58 o                         
  -7   4   2         91.73         91.76         8.35 o                         
  -6   4   2        139.64        135.87         6.30 o                         
  -5   4   2        171.95        169.84         6.00 o                         
  -4   4   2        110.35        113.59         5.86 o                         
  -3   4   2          7.94          7.31         1.44 o                         
  -2   4   2        136.87        127.52         4.36 o                         
  -1   4   2        273.16        287.70         5.98 o                         
   0   4   2          7.62          7.12         1.26 o                         
   1   4   2        102.42         97.86         4.09 o                         
   2   4   2         56.37         43.68         2.69 o                         
   3   4   2          8.41          7.40         1.34 o                         
   4   4   2         76.15         83.69         4.63 o                         
   5   4   2          7.23          5.90         1.77 o                         
   6   4   2         25.10         23.54         2.80 o                         
   7   4   2          5.59          3.57         3.01 o                         
   8   4   2         15.84         15.06         3.03 o                         
   9   4   2          2.27          3.51         2.13 o                         
  10   4   2         17.80         25.07         4.32 o                         
  11   4   2        167.89        138.78         9.24 o                         
  12   4   2        104.18         79.68         9.28 o                         
  13   4   2          2.47         -0.29         5.07 o                         
 -12   5   2         19.96         20.50         5.62 o                         
 -11   5   2          1.61          1.39         4.35 o                         
 -10   5   2         98.41        108.64         9.93 o                         
  -9   5   2         86.86         88.81        10.00 o                         
  -8   5   2         49.34         50.10         4.70 o                         
  -7   5   2        112.01         99.00         6.28 o                         
  -6   5   2          2.00          0.76         1.47 o                         
  -5   5   2         13.66         16.96         2.77 o                         
  -4   5   2        722.59        709.80        14.97 o                         
  -3   5   2        143.24        129.46         5.48 o                         
  -2   5   2        120.33        118.16         5.17 o                         
  -1   5   2          1.73          1.91         1.28 o                         
   0   5   2          5.14          3.91         1.47 o                         
   1   5   2         14.21         13.76         2.20 o                         
   2   5   2         34.67         29.37         3.33 o                         
   3   5   2          0.85         -0.20         1.30 o                         
   4   5   2         17.88         14.11         2.93 o                         
   5   5   2          4.55          4.78         1.68 o                         
   6   5   2         13.18         13.18         2.94 o                         
   7   5   2          6.34          6.04         2.39 o                         
   8   5   2         15.13         11.46         6.86 o                         
   9   5   2         38.92         44.63         5.59 o                         
  10   5   2          0.00         -0.83         1.98 o                         
  11   5   2         38.88         41.40         6.80 o                         
 -10   6   2         77.95         72.31         8.82 o                         
  -9   6   2          0.07         -2.67         2.67 o                         
  -8   6   2         14.15         12.61         3.54 o                         
  -7   6   2        378.70        410.38        12.15 o                         
  -6   6   2         39.58         41.33         4.50 o                         
  -5   6   2         15.48          6.92         3.19 o                         
  -4   6   2         18.48         16.72         2.64 o                         
  -3   6   2          0.13          1.55         1.58 o                         
  -2   6   2         26.42         24.00         3.62 o                         
  -1   6   2        290.61        292.32        10.40 o                         
   0   6   2        167.09        167.51         7.26 o                         
   1   6   2         48.98         50.48         3.98 o                         
   2   6   2          4.51          2.63         1.71 o                         
   3   6   2         13.05         10.32         2.55 o                         
   4   6   2          0.12         -0.33         1.53 o                         
   5   6   2          2.27          0.31         1.66 o                         
   6   6   2          4.57          7.76         2.62 o                         
   7   6   2          6.04          5.26         2.54 o                         
   8   6   2         18.20         16.73         3.53 o                         
   9   6   2         23.32         24.67         4.76 o                         
  10   6   2          0.64         -0.81         3.13 o                         
  -8   7   2          2.10         -0.80         3.12 o                         
  -7   7   2          3.89          5.51         3.03 o                         
  -6   7   2          0.00          5.58         2.66 o                         
  -5   7   2         18.73         19.59         3.29 o                         
  -4   7   2         94.48         99.71         6.32 o                         
  -3   7   2         38.50         41.29         4.58 o                         
  -2   7   2          9.26          5.37         2.44 o                         
  -1   7   2         28.34         29.03         3.57 o                         
   0   7   2          1.39         -0.03         2.04 o                         
   1   7   2         41.92         39.43         4.06 o                         
   2   7   2        127.31        126.46         8.33 o                         
   3   7   2        114.01        123.44         6.86 o                         
   4   7   2          6.20          7.86         3.08 o                         
   5   7   2         95.80        104.36         8.03 o                         
   6   7   2          3.53          2.80         3.44 o                         
   7   7   2         19.96         21.28         4.10 o                         
   8   7   2         46.12         57.74        12.48 o                         
  -4   8   2         14.27         14.22         3.51 o                         
  -3   8   2          0.14          2.96         2.36 o                         
  -2   8   2         12.96          6.64         2.83 o                         
  -1   8   2         46.37         51.63         4.92 o                         
   0   8   2         19.29         19.11         3.57 o                         
   1   8   2         38.87         51.72         4.96 o                         
   2   8   2          3.78          9.24         2.78 o                         
   3   8   2         20.25         17.86         3.98 o                         
   4   8   2        106.69        103.22        17.00 o                         
 -15   1   3          0.11          3.74         4.67 o                         
 -14   1   3         84.14         70.96         8.14 o                         
 -13   1   3        104.09        108.94         8.00 o                         
 -12   1   3         31.64         29.44         4.34 o                         
 -11   1   3         15.45         12.07         2.84 o                         
 -10   1   3         94.16         87.36         6.15 o                         
  -9   1   3         73.81         84.81         5.87 o                         
  -8   1   3         49.23         56.22         3.89 o                         
  -7   1   3        209.45        237.96         7.36 o                         
  -6   1   3         27.12         33.75         2.06 o                         
  -5   1   3       1158.05       1156.22        16.39 o                         
  -4   1   3       1656.72       1741.60        22.70 o                         
  -3   1   3         24.77         25.62         1.50 o                         
  -2   1   3        263.58        262.49         4.59 o                         
  -1   1   3        491.32        448.79         6.14 o                         
   0   1   3         17.75         19.23         1.07 o                         
   1   1   3         36.88         42.20         1.32 o                         
   2   1   3        214.64        228.99         4.39 o                         
   3   1   3        207.54        215.92         4.84 o                         
   4   1   3        473.49        504.24         9.20 o                         
   5   1   3        331.54        335.47         7.30 o                         
   6   1   3         43.20         50.51         4.26 o                         
   7   1   3        205.50        227.03         6.46 o                         
   8   1   3        239.90        243.96         7.08 o                         
   9   1   3          8.88          6.73         2.49 o                         
  10   1   3         11.73         13.99         3.70 o                         
  11   1   3          0.00          2.35         2.34 o                         
  12   1   3         30.54         44.37         8.20 o                         
  13   1   3          2.82          3.22         9.65 o                         
  14   1   3          2.58          4.87         6.32 o                         
 -15   2   3         14.69          3.53         6.22 o                         
 -14   2   3          0.70          2.78         5.30 o                         
 -13   2   3          0.19          4.51         4.96 o                         
 -12   2   3         35.45         26.63         5.31 o                         
 -11   2   3         21.40         17.78         3.53 o                         
 -10   2   3         21.56         15.33         2.85 o                         
  -9   2   3          3.91          5.28         1.89 o                         
  -8   2   3        260.19        253.54         7.43 o                         
  -7   2   3         47.27         41.35         3.32 o                         
  -6   2   3         18.46         18.20         1.87 o                         
  -5   2   3         18.00         14.67         1.65 o                         
  -4   2   3         15.18         24.98         1.83 o                         
  -3   2   3          8.52         11.74         1.23 o                         
  -2   2   3        939.89        970.26        12.49 o                         
  -1   2   3       2002.15       2058.17        26.28 o                         
   0   2   3         70.79         78.90         2.54 o                         
   1   2   3        691.06        709.05         9.55 o                         
   2   2   3        194.93        213.03         4.14 o                         
   3   2   3         94.37        103.37         2.95 o                         
   4   2   3        795.09        851.04        12.57 o                         
   5   2   3       1040.48       1068.73        17.65 o                         
   6   2   3         19.54         20.63         2.39 o                         
   7   2   3          0.35          1.26         1.32 o                         
   8   2   3         48.96         44.27         3.80 o                         
   9   2   3          5.06          7.48         2.52 o                         
  10   2   3         20.99         22.95         3.53 o                         
  11   2   3         75.25         71.17         7.30 o                         
  12   2   3          0.05         -1.76         4.08 o                         
  13   2   3         17.98         18.62         5.92 o                         
  14   2   3          1.36         -1.50         5.26 o                         
 -14   3   3          1.35          2.65         4.23 o                         
 -13   3   3         19.83         20.23         5.06 o                         
 -12   3   3          2.33          2.79         3.51 o                         
 -11   3   3        168.76        187.72        19.05 o                         
 -10   3   3         66.64         68.99         5.85 o                         
  -9   3   3          0.17          2.87         2.33 o                         
  -8   3   3        191.89        189.93         6.64 o                         
  -7   3   3        212.41        202.24         6.63 o                         
  -6   3   3         11.61          7.66         1.76 o                         
  -5   3   3         90.59         83.13         4.21 o                         
  -4   3   3         10.94          7.12         1.35 o                         
  -3   3   3         53.24         55.92         2.81 o                         
  -2   3   3        744.20        806.75        12.51 o                         
  -1   3   3        585.58        622.46        11.35 o                         
   0   3   3        267.70        277.10         5.27 o                         
   1   3   3       1630.01       1681.25        21.53 o                         
   2   3   3       2148.11       2135.40        26.04 o                         
   3   3   3          1.45          1.52         0.80 o                         
   4   3   3         14.53         16.91         1.76 o                         
   5   3   3         76.56         78.40         3.46 o                         
   6   3   3          0.45         -0.79         0.98 o                         
   7   3   3         44.84         50.60         4.52 o                         
   8   3   3        303.41        324.35        13.34 o                         
   9   3   3         24.08         35.78         5.10 o                         
  10   3   3          3.89          5.09         2.87 o                         
  11   3   3          3.68          5.00         3.06 o                         
  12   3   3          0.45         -1.38         3.41 o                         
  13   3   3          1.60         -4.66         4.66 o                         
 -13   4   3         30.67         34.72         8.62 o                         
 -12   4   3          0.00         -1.29         2.91 o                         
 -11   4   3         74.55         70.92         7.92 o                         
 -10   4   3          3.81         -0.71         2.87 o                         
  -9   4   3         14.43         10.34         3.60 o                         
  -8   4   3         10.02          8.21         2.26 o                         
  -7   4   3          0.01         -1.20         1.20 o                         
  -6   4   3          0.16          2.85         1.48 o                         
  -5   4   3         92.56         96.80         5.30 o                         
  -4   4   3          2.61          0.61         1.07 o                         
  -3   4   3         72.73         73.74         3.83 o                         
  -2   4   3        478.51        482.12         9.29 o                         
  -1   4   3        114.24        109.91         3.61 o                         
   0   4   3          1.90          1.08         1.04 o                         
   1   4   3         46.40         50.64         3.56 o                         
   2   4   3        222.64        239.52         5.58 o                         
   3   4   3         66.68         72.17         3.50 o                         
   4   4   3         22.71         25.19         2.43 o                         
   5   4   3        360.16        365.58         8.97 o                         
   6   4   3         14.58         17.76         3.06 o                         
   7   4   3         29.10         28.05         4.31 o                         
   8   4   3         70.54         68.22         5.74 o                         
   9   4   3          5.41         -0.97         1.89 o                         
  10   4   3         25.62         21.70         4.26 o                         
  11   4   3        102.86         99.03         7.84 o                         
  12   4   3          0.06         -3.26         3.26 o                         
 -12   5   3          7.91          4.69         5.35 o                         
 -11   5   3         20.07         20.09         5.32 o                         
 -10   5   3        160.46        170.61        12.42 o                         
  -9   5   3          3.29          0.63         2.60 o                         
  -8   5   3         50.72         56.27         5.33 o                         
  -7   5   3          9.55          6.01         2.18 o                         
  -6   5   3         14.18         17.11         3.25 o                         
  -5   5   3        134.60        138.56         7.20 o                         
  -4   5   3          0.16         -0.03         1.61 o                         
  -3   5   3         54.93         52.90         4.18 o                         
  -2   5   3          0.02          0.34         1.25 o                         
  -1   5   3          0.02         -0.52         1.22 o                         
   0   5   3         41.79         35.82         3.08 o                         
   1   5   3         15.94         11.37         1.99 o                         
   2   5   3          2.00         -0.10         1.05 o                         
   3   5   3          0.65          0.58         1.26 o                         
   4   5   3         98.81        107.57         5.39 o                         
   5   5   3        157.24        142.06         7.95 o                         
   6   5   3         45.59         45.64         4.19 o                         
   7   5   3         14.08         15.95         2.96 o                         
   8   5   3         62.93         70.35         6.23 o                         
   9   5   3          0.52          0.93         2.50 o                         
  10   5   3         44.29         52.73         6.06 o                         
  11   5   3         14.71          7.04         3.79 o                         
 -10   6   3         39.85         62.14         8.59 o                         
  -9   6   3          8.99          4.87         3.89 o                         
  -8   6   3          4.17         -1.03         2.75 o                         
  -7   6   3        170.76        203.17        13.38 o                         
  -6   6   3         56.52         61.98         6.25 o                         
  -5   6   3          0.94         -1.75         1.75 o                         
  -4   6   3          1.35         -0.26         1.48 o                         
  -3   6   3         12.99          9.18         2.14 o                         
  -2   6   3         61.70         59.76         4.30 o                         
  -1   6   3        113.52        108.80         5.32 o                         
   0   6   3         27.73         22.17         2.78 o                         
   1   6   3         82.20         85.99         4.63 o                         
   2   6   3         37.45         46.26         3.95 o                         
   3   6   3         22.59         17.20         2.65 o                         
   4   6   3          3.12          0.66         1.87 o                         
   5   6   3         10.92          6.17         2.25 o                         
   6   6   3          0.04          0.82         2.02 o                         
   7   6   3         40.80         62.09         5.96 o                         
   8   6   3         36.54         26.32         6.25 o                         
   9   6   3          4.65          4.17         3.49 o                         
  -8   7   3          3.86          0.77         3.65 o                         
  -7   7   3         43.11         56.44         5.93 o                         
  -6   7   3         11.99         12.84         3.40 o                         
  -5   7   3        114.76        124.56         7.12 o                         
  -4   7   3        264.00        303.84         9.42 o                         
  -3   7   3         37.02         37.01         4.03 o                         
  -2   7   3         65.78         66.27         4.74 o                         
  -1   7   3          8.44          6.17         2.24 o                         
   0   7   3          4.95          2.84         2.15 o                         
   1   7   3          0.36         -0.12         2.02 o                         
   2   7   3        150.13        154.00         6.96 o                         
   3   7   3         16.06         14.31         3.01 o                         
   4   7   3         33.51         48.02         5.01 o                         
   5   7   3         28.96         28.16         4.11 o                         
   6   7   3          0.03          1.65         2.98 o                         
   7   7   3         40.91         46.45         8.85 o                         
  -4   8   3         14.33         14.52         3.95 o                         
  -3   8   3          2.80          3.56         2.74 o                         
  -2   8   3          0.43          3.14         2.78 o                         
  -1   8   3        187.81        209.79        10.44 o                         
   0   8   3         12.39         13.63         3.27 o                         
   1   8   3         24.77         32.62         4.19 o                         
   2   8   3          1.36         -1.39         2.10 o                         
   3   8   3          0.73          1.65         2.87 o                         
 -15   0   4         20.11         15.75         9.51 o                         
 -14   0   4         15.99          7.24         8.09 o                         
 -13   0   4          0.25         -2.88         3.34 o                         
 -12   0   4         18.98         17.62         5.08 o                         
 -11   0   4        307.43        327.63        27.38 o                         
 -10   0   4          0.60          5.81         2.76 o                         
  -9   0   4         48.70         49.11         6.42 o                         
  -8   0   4        219.76        261.63        11.99 o                         
  -7   0   4          7.11          6.49         2.28 o                         
  -6   0   4        286.93        287.95        13.49 o                         
  -5   0   4         85.56         75.33         3.68 o                         
  -4   0   4        182.05        176.97         5.73 o                         
  -3   0   4        167.30        179.05         5.27 o                         
  -2   0   4       4752.79       4901.98        71.16 o                         
  -1   0   4         70.15         86.26         2.41 o                         
   0   0   4          5.13          4.07         0.59 o                         
   1   0   4       4482.54       4426.25       107.98 o                         
   2   0   4        777.43        771.50        12.89 o                         
   3   0   4         34.46         34.07         2.24 o                         
   4   0   4         15.02         10.96         1.52 o                         
   5   0   4        302.53        278.10         7.50 o                         
   6   0   4          0.32         -0.21         1.02 o                         
   7   0   4        721.02        757.04        16.95 o                         
   8   0   4         21.15         17.66         7.09 o                         
   9   0   4          2.06          2.31         3.33 o                         
  10   0   4        657.49        685.04        24.20 o                         
  11   0   4         73.93         78.87        14.47 o                         
  12   0   4          3.77         11.92         8.09 o                         
  13   0   4          4.57          6.95         8.51 o                         
  14   0   4         17.17         15.04         8.94 o                         
 -15   1   4         12.91         18.35         6.83 o                         
 -14   1   4          3.98          3.24         3.19 o                         
 -13   1   4         10.84         10.85         3.39 o                         
 -12   1   4          0.10          3.27         2.15 o                         
 -11   1   4          1.08         -1.78         1.78 o                         
 -10   1   4          0.06          1.00         1.75 o                         
  -9   1   4         63.79         70.27         6.65 o                         
  -8   1   4        262.39        258.54         8.83 o                         
  -7   1   4         35.29         33.92         2.61 o                         
  -6   1   4        118.63        132.26         4.00 o                         
  -5   1   4        112.87         99.89         3.19 o                         
  -4   1   4         17.19         20.17         1.73 o                         
  -3   1   4        117.92        113.94         3.57 o                         
  -2   1   4       1332.11       1334.42        16.18 o                         
  -1   1   4        353.96        342.88         4.51 o                         
   0   1   4         62.78         62.09         1.87 o                         
   1   1   4        895.78        927.33        10.62 o                         
   2   1   4        180.62        187.93         3.43 o                         
   3   1   4         25.41         25.92         1.94 o                         
   4   1   4          0.07          1.04         0.83 o                         
   5   1   4        176.18        178.88         6.20 o                         
   6   1   4          1.51          4.45         1.25 o                         
   7   1   4        255.32        266.00         7.13 o                         
   8   1   4         94.04        107.79         5.51 o                         
   9   1   4          5.86          5.26         2.27 o                         
  10   1   4         72.43         77.61         8.50 o                         
  11   1   4          3.54          1.92         2.44 o                         
  12   1   4          1.16          2.01         3.78 o                         
  13   1   4         68.76         58.18         9.66 o                         
  14   1   4         33.53         29.17         8.16 o                         
 -15   2   4          9.71          6.94         4.55 o                         
 -14   2   4         59.23         46.70         7.05 o                         
 -13   2   4          1.03          0.40         2.74 o                         
 -12   2   4         31.49         33.85         4.19 o                         
 -11   2   4         70.37         65.40         5.95 o                         
 -10   2   4         10.53          8.96         2.59 o                         
  -9   2   4          5.24          4.16         2.10 o                         
  -8   2   4        304.98        296.57         9.50 o                         
  -7   2   4          2.21          2.40         1.65 o                         
  -6   2   4          2.46          4.86         1.18 o                         
  -5   2   4       1534.98       1654.42        22.73 o                         
  -4   2   4         71.43         76.12         2.80 o                         
  -3   2   4         91.34         96.70         2.77 o                         
  -2   2   4        346.36        389.45         7.52 o                         
  -1   2   4         17.06         17.06         1.39 o                         
   0   2   4         13.60         14.90         1.21 o                         
   1   2   4        465.52        509.70         7.39 o                         
   2   2   4         80.57         84.88         3.06 o                         
   3   2   4          0.05         -0.52         0.59 o                         
   4   2   4        896.82        878.32        14.84 o                         
   5   2   4         12.28         13.56         1.88 o                         
   6   2   4         11.21         10.03         3.01 o                         
   7   2   4         56.91         55.47         4.13 o                         
   8   2   4          0.86         -0.53         1.51 o                         
   9   2   4          0.76         -1.79         1.79 o                         
  10   2   4         41.56         37.94         6.67 o                         
  11   2   4         15.52         15.74         3.99 o                         
  12   2   4          2.96         -1.31         3.37 o                         
  13   2   4        143.14        138.92        15.25 o                         
 -14   3   4          1.15          5.07         4.36 o                         
 -13   3   4          0.10         -1.67         3.19 o                         
 -12   3   4         22.73         22.76         5.24 o                         
 -11   3   4          6.16          9.36         3.48 o                         
 -10   3   4         21.83         22.71         3.72 o                         
  -9   3   4          5.16          3.46         2.26 o                         
  -8   3   4          6.46         16.40         2.71 o                         
  -7   3   4         55.97         55.16         4.08 o                         
  -6   3   4          0.00         -0.05         0.98 o                         
  -5   3   4          0.34         -0.47         0.95 o                         
  -4   3   4          1.69          1.95         0.94 o                         
  -3   3   4        120.36        131.50         4.15 o                         
  -2   3   4          5.93          5.61         1.07 o                         
  -1   3   4         61.99         68.71         3.18 o                         
   0   3   4         19.83         17.23         1.36 o                         
   1   3   4         31.44         34.30         2.43 o                         
   2   3   4        134.89        141.53         3.66 o                         
   3   3   4          4.98          5.17         1.03 o                         
   4   3   4         24.22         29.81         2.62 o                         
   5   3   4          9.11          9.35         1.75 o                         
   6   3   4         33.57         33.01         3.10 o                         
   7   3   4         37.62         31.23         3.65 o                         
   8   3   4          2.43          0.24         2.49 o                         
   9   3   4         30.15         33.73         4.28 o                         
  10   3   4         42.49         38.97         5.01 o                         
  11   3   4          0.52         -1.57         3.04 o                         
  12   3   4          1.94          0.09         5.71 o                         
  13   3   4          0.23          0.88         5.25 o                         
 -13   4   4          1.47          2.65         3.54 o                         
 -12   4   4         10.60          9.93         4.25 o                         
 -11   4   4         54.60         45.70         5.70 o                         
 -10   4   4          3.08          3.82         2.67 o                         
  -9   4   4          4.07          2.13         2.47 o                         
  -8   4   4         98.33        101.94         7.21 o                         
  -7   4   4          4.39          0.40         1.64 o                         
  -6   4   4         21.10         31.45         3.75 o                         
  -5   4   4        310.48        269.57         7.86 o                         
  -4   4   4         39.16         34.52         2.74 o                         
  -3   4   4          9.90          8.63         1.99 o                         
  -2   4   4         47.33         48.05         2.98 o                         
  -1   4   4          9.45          8.68         1.82 o                         
   0   4   4         59.58         59.38         2.84 o                         
   1   4   4         96.54         93.95         5.71 o                         
   2   4   4          0.67          0.08         0.95 o                         
   3   4   4         12.66          8.93         1.52 o                         
   4   4   4        763.48        713.42        11.89 o                         
   5   4   4        110.95        122.38         5.74 o                         
   6   4   4         29.02         28.85         3.12 o                         
   7   4   4        203.15        201.08        18.30 o                         
   8   4   4          0.56          1.39         2.08 o                         
   9   4   4          0.17          0.95         1.97 o                         
  10   4   4          0.38         -1.53         2.64 o                         
  11   4   4         60.66         66.31         7.71 o                         
  12   4   4          1.47          3.36         3.83 o                         
 -12   5   4          2.24         -3.64         3.64 o                         
 -11   5   4         11.92          5.47         3.94 o                         
 -10   5   4         43.02         50.97         6.03 o                         
  -9   5   4         41.63         41.44         5.42 o                         
  -8   5   4         11.41          7.65         3.14 o                         
  -7   5   4          6.31          2.86         2.17 o                         
  -6   5   4          1.99          0.40         1.72 o                         
  -5   5   4         24.26         23.89         3.30 o                         
  -4   5   4         19.03         18.04         3.76 o                         
  -3   5   4          1.54          0.40         1.37 o                         
  -2   5   4         57.53         52.05         3.83 o                         
  -1   5   4        104.46        106.06         4.79 o                         
   0   5   4        103.25         90.80         4.15 o                         
   1   5   4        197.46        186.65         5.96 o                         
   2   5   4          0.44         -0.58         1.28 o                         
   3   5   4         87.71         84.33         4.63 o                         
   4   5   4         11.51          6.29         1.93 o                         
   5   5   4          6.32          5.54         2.01 o                         
   6   5   4         16.74         21.19         3.16 o                         
   7   5   4        122.76        124.00         8.03 o                         
   8   5   4        160.01        164.58         9.62 o                         
   9   5   4          2.95          7.24         3.93 o                         
  10   5   4          2.98          3.00         3.21 o                         
  11   5   4          4.22          3.82         3.56 o                         
 -10   6   4          2.10          2.52         4.31 o                         
  -9   6   4         25.82         33.59         5.11 o                         
  -8   6   4         32.37         38.58         7.25 o                         
  -7   6   4         42.25         50.10         6.86 o                         
  -6   6   4          9.06         10.33         3.20 o                         
  -5   6   4          3.29          2.06         2.47 o                         
  -4   6   4          0.08         -0.26         2.17 o                         
  -3   6   4         70.13         65.72         4.63 o                         
  -2   6   4        271.59        269.10         7.81 o                         
  -1   6   4          0.35          2.10         1.53 o                         
   0   6   4         10.60         11.11         2.22 o                         
   1   6   4        158.00        159.34         6.16 o                         
   2   6   4         17.66         18.94         2.70 o                         
   3   6   4          0.04          0.27         1.66 o                         
   4   6   4          3.32          4.21         2.05 o                         
   5   6   4         13.77         21.85         3.50 o                         
   6   6   4          0.49         -0.49         2.30 o                         
   7   6   4         86.62        104.61         8.05 o                         
   8   6   4          0.71          2.09         2.87 o                         
   9   6   4          1.22         -0.85         3.12 o                         
  -8   7   4          6.90         10.28         4.75 o                         
  -7   7   4         15.71         14.78         5.25 o                         
  -6   7   4        103.51        125.22         8.14 o                         
  -5   7   4          6.80          4.59         2.77 o                         
  -4   7   4        124.60        152.69         8.63 o                         
  -3   7   4         16.54         14.15         3.08 o                         
  -2   7   4         20.52         14.92         2.55 o                         
  -1   7   4          6.74          3.65         2.40 o                         
   0   7   4          0.23          2.96         2.06 o                         
   1   7   4         12.83         14.97         2.97 o                         
   2   7   4          0.46          1.34         2.11 o                         
   3   7   4         37.21         38.66         5.13 o                         
   4   7   4         10.19         18.87         4.72 o                         
   5   7   4         11.85          8.78         4.38 o                         
   6   7   4          2.44          0.61         3.35 o                         
   7   7   4         19.97         23.13         8.51 o                         
  -3   8   4          5.12          7.90         3.29 o                         
  -2   8   4         19.35         22.02         4.68 o                         
  -1   8   4         68.40         67.21         7.14 o                         
   0   8   4         20.46         18.59         5.53 o                         
   1   8   4         22.48         19.86         8.70 o                         
   2   8   4          0.00         -0.44         3.16 o                         
 -15   1   5          0.47          1.16         4.30 o                         
 -14   1   5          9.36          9.27         4.44 o                         
 -13   1   5         23.21         28.09         4.69 o                         
 -12   1   5         67.50         61.95         7.14 o                         
 -11   1   5         38.69         49.58         5.23 o                         
 -10   1   5          4.51          2.92         2.22 o                         
  -9   1   5          0.44          1.09         1.79 o                         
  -8   1   5          3.76          3.48         1.69 o                         
  -7   1   5          4.72          5.61         1.32 o                         
  -6   1   5        188.15        200.28         5.07 o                         
  -5   1   5        423.17        480.83         8.43 o                         
  -4   1   5         72.69         80.57         3.67 o                         
  -3   1   5         21.04         34.36         1.57 o                         
  -2   1   5         60.69         82.49         1.96 o                         
  -1   1   5        176.03        188.82         3.99 o                         
   0   1   5        252.78        270.21         3.89 o                         
   1   1   5        221.66        241.28         3.63 o                         
   2   1   5        110.38        121.54         2.74 o                         
   3   1   5        454.16        484.32         6.48 o                         
   4   1   5        790.15        812.03        13.62 o                         
   5   1   5          2.18          2.78         1.14 o                         
   6   1   5         31.42         40.76         3.13 o                         
   7   1   5         27.54         30.54         2.90 o                         
   8   1   5         16.51         13.20         4.53 o                         
   9   1   5         38.18         54.31         5.13 o                         
  10   1   5         12.50          6.29         3.13 o                         
  11   1   5         46.03         42.67         7.56 o                         
  12   1   5         76.48         81.55        13.97 o                         
  13   1   5         88.65        111.65        13.19 o                         
 -15   2   5        126.81        113.78        13.68 o                         
 -14   2   5        179.86        189.48        15.36 o                         
 -13   2   5          7.69          9.36         3.11 o                         
 -12   2   5         14.05         17.54         3.81 o                         
 -11   2   5         76.42         79.77         8.56 o                         
 -10   2   5          6.52          2.32         2.99 o                         
  -9   2   5        203.19        199.34         8.05 o                         
  -8   2   5        195.23        187.36         7.44 o                         
  -7   2   5         13.50         10.38         2.11 o                         
  -6   2   5          0.09          1.18         0.98 o                         
  -5   2   5          4.06          2.63         0.99 o                         
  -4   2   5         20.82         20.03         1.63 o                         
  -3   2   5          2.57          2.19         0.69 o                         
  -2   2   5        244.74        257.33         6.70 o                         
  -1   2   5          7.22          9.04         1.49 o                         
   0   2   5        242.16        256.16         6.91 o                         
   1   2   5        263.96        256.73         4.51 o                         
   2   2   5         91.92         86.53         2.57 o                         
   3   2   5         81.95         76.90         2.56 o                         
   4   2   5        113.14        113.47         3.87 o                         
   5   2   5         23.17         28.02         2.87 o                         
   6   2   5         36.39         41.08         3.34 o                         
   7   2   5        288.41        300.07         8.20 o                         
   8   2   5         46.46         45.63         5.48 o                         
   9   2   5         41.65         43.10         5.26 o                         
  10   2   5         22.08         17.46         7.39 o                         
  11   2   5          3.11          2.36         3.18 o                         
  12   2   5         15.45         18.40         5.22 o                         
  13   2   5          1.67         -0.45         4.64 o                         
 -14   3   5          6.98          5.94         4.49 o                         
 -13   3   5          0.85         -0.13         3.37 o                         
 -12   3   5        162.89        163.12        10.16 o                         
 -11   3   5        310.10        296.26        11.29 o                         
 -10   3   5         56.67         66.20         6.03 o                         
  -9   3   5         33.99         27.27         3.48 o                         
  -8   3   5        188.91        179.28         7.55 o                         
  -7   3   5         18.84         19.05         2.65 o                         
  -6   3   5          7.09          7.54         1.64 o                         
  -5   3   5         60.17         72.24         3.44 o                         
  -4   3   5         13.86         13.01         1.81 o                         
  -3   3   5        179.70        174.70         4.37 o                         
  -2   3   5        338.26        365.08        12.67 o                         
  -1   3   5          1.48          1.04         0.84 o                         
   0   3   5          9.32          6.02         0.88 o                         
   1   3   5        127.03        144.15         3.69 o                         
   2   3   5          9.25         10.58         1.45 o                         
   3   3   5          8.07         10.31         1.45 o                         
   4   3   5         55.96         61.81         3.23 o                         
   5   3   5        123.10        123.26         4.85 o                         
   6   3   5        298.10        283.86         7.97 o                         
   7   3   5        299.95        283.28         8.55 o                         
   8   3   5         25.93         24.33         3.63 o                         
   9   3   5        131.36        130.54         9.07 o                         
  10   3   5        207.91        200.11        11.11 o                         
  11   3   5          3.24          2.24         3.92 o                         
  12   3   5         20.21         16.33         5.01 o                         
 -13   4   5          8.99         12.49         4.55 o                         
 -12   4   5         47.90         53.43         7.75 o                         
 -11   4   5         16.34         13.36         3.73 o                         
 -10   4   5          0.19         -1.58         2.19 o                         
  -9   4   5         12.17          8.49         3.21 o                         
  -8   4   5        237.69        235.09         9.69 o                         
  -7   4   5          6.72          4.49         2.18 o                         
  -6   4   5          1.18          2.07         1.60 o                         
  -5   4   5        101.39         73.05         4.74 o                         
  -4   4   5         16.76         17.35         2.04 o                         
  -3   4   5         49.06         48.48         3.06 o                         
  -2   4   5          0.26         -0.68         0.89 o                         
  -1   4   5         23.12         23.25         2.96 o                         
   0   4   5         43.71         48.81         2.70 o                         
   1   4   5        245.76        265.23         7.06 o                         
   2   4   5          0.56         -0.82         0.82 o                         
   3   4   5        208.25        179.19         4.98 o                         
   4   4   5          0.07          0.65         1.27 o                         
   5   4   5         22.55         15.08         2.38 o                         
   6   4   5         72.40         64.03         5.18 o                         
   7   4   5         18.10         11.69         2.87 o                         
   8   4   5         24.15         17.50         3.41 o                         
   9   4   5          0.10         -2.09         2.09 o                         
  10   4   5         57.38         49.49         9.74 o                         
  11   4   5          2.29          4.42         3.63 o                         
 -12   5   5          2.30         -0.72         3.72 o                         
 -11   5   5          5.62          4.92         4.23 o                         
 -10   5   5          0.37          2.77         2.91 o                         
  -9   5   5         20.22         27.38         4.56 o                         
  -8   5   5          8.97          5.63         3.32 o                         
  -7   5   5         47.87         44.41         5.28 o                         
  -6   5   5         47.67         59.79         8.03 o                         
  -5   5   5         88.85         80.40         5.77 o                         
  -4   5   5          0.98          2.21         1.64 o                         
  -3   5   5          1.42          1.00         1.59 o                         
  -2   5   5         75.39         57.83         3.71 o                         
  -1   5   5         20.40         14.74         1.98 o                         
   0   5   5        263.98        242.66         6.63 o                         
   1   5   5         91.54         87.88         4.57 o                         
   2   5   5         38.07         38.93         3.14 o                         
   3   5   5        114.92         98.55         5.76 o                         
   4   5   5        152.34        157.39         6.66 o                         
   5   5   5          1.56         -1.05         1.75 o                         
   6   5   5          3.48         -1.64         2.21 o                         
   7   5   5         22.89         15.70         7.23 o                         
   8   5   5          4.26          2.89         2.50 o                         
   9   5   5         21.57         27.96         5.76 o                         
  10   5   5         19.90         18.46         5.12 o                         
 -10   6   5         16.21         19.78         5.09 o                         
  -9   6   5         67.29         56.18         7.62 o                         
  -8   6   5         20.70         32.92         8.95 o                         
  -7   6   5          1.52          3.42         2.83 o                         
  -6   6   5          0.63         -2.26         2.26 o                         
  -5   6   5          0.00         -1.63         2.21 o                         
  -4   6   5         44.11         39.86         6.64 o                         
  -3   6   5        164.36        176.36         7.80 o                         
  -2   6   5         13.16          8.81         2.19 o                         
  -1   6   5          2.75          2.91         1.51 o                         
   0   6   5         48.40         39.07         3.59 o                         
   1   6   5         48.59         54.34         4.06 o                         
   2   6   5         18.39         17.33         2.69 o                         
   3   6   5          0.49         -0.99         2.51 o                         
   4   6   5         36.46         29.25         7.23 o                         
   5   6   5          9.67         10.88         3.57 o                         
   6   6   5          3.96          3.97         3.58 o                         
   7   6   5         15.82         10.83         4.52 o                         
   8   6   5          0.32          0.18         3.36 o                         
  -7   7   5         18.83         17.24         4.41 o                         
  -6   7   5         98.30         89.25         7.81 o                         
  -5   7   5         57.92         61.09         6.46 o                         
  -4   7   5          0.47          1.97         2.70 o                         
  -3   7   5         17.18         16.74         3.84 o                         
  -2   7   5          1.76          3.87         2.46 o                         
  -1   7   5         18.31         14.95         3.79 o                         
   0   7   5          0.91          1.89         2.44 o                         
   1   7   5         10.95         12.12         3.12 o                         
   2   7   5          0.00          1.61         2.53 o                         
   3   7   5          0.24         -2.23         2.23 o                         
   4   7   5         62.33         79.01         8.56 o                         
   5   7   5          2.41         -2.87         2.87 o                         
   6   7   5          3.69          1.74         3.72 o                         
  -2   8   5         57.02         92.63        13.48 o                         
  -1   8   5          9.49          6.65         3.54 o                         
   0   8   5          0.39          0.67         4.32 o                         
 -15   0   6         15.91          8.89         6.22 o                         
 -14   0   6          2.13          2.66         4.30 o                         
 -13   0   6          4.86          4.99         4.57 o                         
 -12   0   6         81.35         98.97        10.78 o                         
 -11   0   6          7.83          4.63         3.90 o                         
 -10   0   6         78.39         74.93        13.40 o                         
  -9   0   6       1740.58       1814.09        47.32 o                         
  -8   0   6        119.03        127.55        12.13 o                         
  -7   0   6          0.88         -0.28         2.31 o                         
  -6   0   6        600.50        584.10        14.57 o                         
  -5   0   6        137.54        145.35         5.70 o                         
  -4   0   6         47.74         50.32         4.29 o                         
  -3   0   6       3225.52       3446.09        51.71 o                         
  -2   0   6        478.36        492.62        13.12 o                         
  -1   0   6         86.51         87.43         3.90 o                         
   0   0   6       1366.54       1551.94        24.30 o                         
   1   0   6         27.76         27.73         2.32 o                         
   2   0   6          0.47          0.35         0.91 o                         
   3   0   6         39.52         32.28         2.74 o                         
   4   0   6        263.46        261.75         7.45 o                         
   5   0   6          0.66          1.51         1.16 o                         
   6   0   6          7.66         15.86         5.96 o                         
   7   0   6        101.24        104.83         8.89 o                         
   8   0   6          3.86          4.05         3.16 o                         
   9   0   6         18.76         20.17         4.83 o                         
  10   0   6         15.82         21.62         7.31 o                         
  11   0   6          6.39          0.73         3.98 o                         
  12   0   6          3.47          9.36         6.81 o                         
  13   0   6         49.81         48.10        14.19 o                         
 -15   1   6         74.87         54.35         8.09 o                         
 -14   1   6          7.05         10.57         3.76 o                         
 -13   1   6         14.28         11.88         3.56 o                         
 -12   1   6        399.38        410.29        13.33 o                         
 -11   1   6          3.31          3.80         3.05 o                         
 -10   1   6          3.62          3.03         2.17 o                         
  -9   1   6         53.63         58.33         5.09 o                         
  -8   1   6          8.96          6.26         2.01 o                         
  -7   1   6         52.52         53.01         4.63 o                         
  -6   1   6       1719.49       1729.54        24.02 o                         
  -5   1   6        150.32        149.76         4.13 o                         
  -4   1   6         22.20         20.61         1.90 o                         
  -3   1   6        782.60        814.36        11.00 o                         
  -2   1   6         80.96         81.72         1.47 o                         
  -1   1   6          0.07          0.59         0.42 o                         
   0   1   6       1040.56       1013.33        11.93 o                         
   1   1   6        419.42        413.35         5.58 o                         
   2   1   6         28.18         28.39         1.60 o                         
   3   1   6        256.30        249.63         4.61 o                         
   4   1   6          6.79         11.34         1.92 o                         
   5   1   6          3.88          3.39         1.29 o                         
   6   1   6         57.27         60.59         3.81 o                         
   7   1   6         46.04         39.98         3.93 o                         
   8   1   6          1.66          1.87         1.66 o                         
   9   1   6          7.40          8.60         2.77 o                         
  10   1   6         62.19         71.58         8.07 o                         
  11   1   6          1.94          1.94         3.32 o                         
  12   1   6         77.60         87.41        11.42 o                         
  13   1   6          0.78         -2.37         5.07 o                         
 -14   2   6          0.65          2.17         3.49 o                         
 -13   2   6         17.42         14.82         4.19 o                         
 -12   2   6         10.57         16.84         3.98 o                         
 -11   2   6          0.40          0.14         2.23 o                         
 -10   2   6          1.88          2.93         2.16 o                         
  -9   2   6        166.52        180.10         8.64 o                         
  -8   2   6          2.64          0.75         1.78 o                         
  -7   2   6          6.93          7.66         2.21 o                         
  -6   2   6         82.69         95.23         4.40 o                         
  -5   2   6          1.88          1.80         0.93 o                         
  -4   2   6          0.10          0.29         0.74 o                         
  -3   2   6        412.79        365.97         7.61 o                         
  -2   2   6         98.02         93.94         2.94 o                         
  -1   2   6         13.77         11.17         1.57 o                         
   0   2   6        167.90        130.06         4.13 o                         
   1   2   6          3.77          3.16         0.68 o                         
   2   2   6         82.88         81.27         2.60 o                         
   3   2   6         13.78         18.46         1.45 o                         
   4   2   6         86.31         91.56         3.70 o                         
   5   2   6          6.33          8.19         2.00 o                         
   6   2   6         81.29         79.19         4.71 o                         
   7   2   6          0.41         -0.74         1.59 o                         
   8   2   6          7.61         10.22         2.63 o                         
   9   2   6        244.33        240.58        10.54 o                         
  10   2   6          0.19         -2.08         2.08 o                         
  11   2   6          2.24         -1.85         2.75 o                         
  12   2   6         95.30         73.94         8.36 o                         
 -14   3   6         10.37         11.79         6.42 o                         
 -13   3   6          4.10          3.23         3.89 o                         
 -12   3   6          0.02         -1.95         2.36 o                         
 -11   3   6         27.65         25.03         3.79 o                         
 -10   3   6          3.82          4.93         2.50 o                         
  -9   3   6          0.10          1.10         3.55 o                         
  -8   3   6         19.51         13.70         4.01 o                         
  -7   3   6         14.12         11.45         2.57 o                         
  -6   3   6          3.52          1.54         1.47 o                         
  -5   3   6          6.95          7.07         1.44 o                         
  -4   3   6          3.26          3.69         1.09 o                         
  -3   3   6         74.30         64.85         3.75 o                         
  -2   3   6          0.01          0.70         0.89 o                         
  -1   3   6        137.78        132.31         5.25 o                         
   0   3   6        137.45        131.25         3.29 o                         
   1   3   6          0.52          0.49         0.68 o                         
   2   3   6          8.53          6.36         1.34 o                         
   3   3   6          0.04          0.09         0.87 o                         
   4   3   6          1.73          4.24         1.30 o                         
   5   3   6         83.01         78.83         4.60 o                         
   6   3   6         26.36         12.76         2.38 o                         
   7   3   6          6.73          3.38         2.02 o                         
   8   3   6         26.56         22.51         3.60 o                         
   9   3   6          0.77         -0.04         2.40 o                         
  10   3   6         14.62         10.45         3.75 o                         
  11   3   6          1.04          3.64         3.49 o                         
  12   3   6         16.14          3.53         4.08 o                         
 -13   4   6          1.35          1.60         3.96 o                         
 -12   4   6          9.08         11.68         5.63 o                         
 -11   4   6         25.82         34.82         5.51 o                         
 -10   4   6          0.30         -2.05         2.83 o                         
  -9   4   6         55.25         40.37         5.91 o                         
  -8   4   6         45.76         36.86         5.65 o                         
  -7   4   6         22.49         21.49         3.55 o                         
  -6   4   6          1.53          9.08         2.60 o                         
  -5   4   6         49.27         42.14         4.38 o                         
  -4   4   6        181.92        184.65         5.42 o                         
  -3   4   6        400.34        436.37         8.72 o                         
  -2   4   6         19.21         20.25         2.47 o                         
  -1   4   6         11.20         13.01         1.53 o                         
   0   4   6          1.12          1.08         1.07 o                         
   1   4   6          2.60          1.47         1.01 o                         
   2   4   6         83.30         81.78         3.58 o                         
   3   4   6        235.79        205.12         5.92 o                         
   4   4   6         18.04         26.59         2.91 o                         
   5   4   6         19.42         18.85         3.02 o                         
   6   4   6         41.70         33.45         4.06 o                         
   7   4   6         14.71         17.68         3.37 o                         
   8   4   6          9.25          7.83         3.05 o                         
   9   4   6         20.08          8.40         5.11 o                         
  10   4   6          1.12          1.91         3.68 o                         
  11   4   6          7.73         11.06         5.14 o                         
 -12   5   6         58.96         84.63        11.42 o                         
 -11   5   6         30.77         31.16         5.71 o                         
 -10   5   6          4.84          5.55         3.37 o                         
  -9   5   6          3.88          0.85         2.35 o                         
  -8   5   6         31.83         29.79         4.86 o                         
  -7   5   6         68.89         70.74         9.29 o                         
  -6   5   6        652.30        622.79        16.62 o                         
  -5   5   6         52.12         41.30         4.75 o                         
  -4   5   6          4.01          3.39         2.68 o                         
  -3   5   6        102.53         90.95         6.35 o                         
  -2   5   6         48.06         43.64         4.40 o                         
  -1   5   6         75.48         83.35         4.28 o                         
   0   5   6        207.24        183.77         6.36 o                         
   1   5   6         15.72         20.42         2.67 o                         
   2   5   6         14.52         15.14         4.51 o                         
   3   5   6          2.82         -1.41         1.68 o                         
   4   5   6         27.48         22.59         4.74 o                         
   5   5   6          0.82         -1.23         4.32 o                         
   6   5   6         18.36         29.67         6.98 o                         
   7   5   6         20.18         11.91         4.04 o                         
   8   5   6          5.17          6.56         3.54 o                         
   9   5   6          6.47         11.62         4.44 o                         
 -10   6   6         72.07         74.86        12.69 o                         
  -9   6   6        374.61        387.19        24.49 o                         
  -8   6   6          3.72         -0.47         3.12 o                         
  -7   6   6          1.02         -1.05         2.73 o                         
  -6   6   6         57.11         54.85         7.43 o                         
  -5   6   6         14.55         18.19         4.73 o                         
  -4   6   6          6.15          3.17         2.14 o                         
  -3   6   6        323.74        300.87        11.96 o                         
  -2   6   6         53.05         46.46         4.85 o                         
  -1   6   6          6.22          5.05         3.38 o                         
   0   6   6         67.17         45.64         4.69 o                         
   1   6   6         21.12         16.56         3.28 o                         
   2   6   6          0.06          0.64         2.11 o                         
   3   6   6          4.15          3.70         2.84 o                         
   4   6   6          2.88         -1.55         1.98 o                         
   5   6   6         11.53         10.42         4.33 o                         
   6   6   6          0.75         -2.81         2.81 o                         
   7   6   6         51.04         43.27         6.53 o                         
   8   6   6         13.37         11.64         4.77 o                         
  -7   7   6          9.14          9.31         4.84 o                         
  -6   7   6        111.70        101.49        12.63 o                         
  -5   7   6          0.06          1.16         2.73 o                         
  -4   7   6          0.82          0.45         2.50 o                         
  -3   7   6         15.33         14.47         6.25 o                         
  -2   7   6          2.27          3.94         4.40 o                         
  -1   7   6         17.56         14.82         3.72 o                         
   0   7   6         65.31         52.79         5.75 o                         
   1   7   6         38.07         25.32         4.93 o                         
   2   7   6          0.27         -0.98         2.60 o                         
   3   7   6         40.18         47.54         6.29 o                         
   4   7   6          4.77          6.22         3.83 o                         
   5   7   6         44.37         31.55         6.36 o                         
 -14   1   7          2.96          5.71         3.52 o                         
 -13   1   7        100.14         89.83         7.84 o                         
 -12   1   7        217.75        228.14        11.23 o                         
 -11   1   7         45.31         53.22         6.47 o                         
 -10   1   7         64.49         65.55         6.26 o                         
  -9   1   7        237.65        255.24         9.31 o                         
  -8   1   7         44.20         48.20         4.89 o                         
  -7   1   7        182.48        172.70         6.74 o                         
  -6   1   7        347.33        326.99         7.89 o                         
  -5   1   7          0.38          0.20         0.84 o                         
  -4   1   7         87.57         76.80         2.81 o                         
  -3   1   7        200.41        172.12         3.25 o                         
  -2   1   7         47.83         52.97         1.81 o                         
  -1   1   7        136.47        146.11         3.07 o                         
   0   1   7        219.83        239.14         4.41 o                         
   1   1   7          4.79          2.15         0.46 o                         
   2   1   7          0.33         -0.03         0.69 o                         
   3   1   7         23.33         29.60         1.96 o                         
   4   1   7         77.36         81.53         4.02 o                         
   5   1   7        189.62        200.50         5.79 o                         
   6   1   7        295.87        299.21         8.92 o                         
   7   1   7          4.34          5.84         3.24 o                         
   8   1   7         51.68         57.06         5.13 o                         
   9   1   7         46.46         51.00         5.37 o                         
  10   1   7          8.56          4.98         2.88 o                         
  11   1   7          0.79          4.41         3.27 o                         
  12   1   7          4.88          1.80         4.16 o                         
 -14   2   7         52.89         56.89         6.58 o                         
 -13   2   7         10.91         10.20         3.56 o                         
 -12   2   7         60.37         48.32         5.75 o                         
 -11   2   7         13.07          9.29         3.13 o                         
 -10   2   7          3.12          0.45         1.97 o                         
  -9   2   7         10.29          8.39         2.98 o                         
  -8   2   7         19.41         15.59         3.03 o                         
  -7   2   7          0.65         -0.14         1.59 o                         
  -6   2   7         28.31         30.70         2.62 o                         
  -5   2   7         87.04         85.51         3.65 o                         
  -4   2   7        401.10        382.37         7.67 o                         
  -3   2   7        697.97        663.29        10.83 o                         
  -2   2   7          1.63          1.27         1.05 o                         
  -1   2   7          1.80          1.11         1.05 o                         
   0   2   7        135.70        131.57         3.22 o                         
   1   2   7        232.17        228.99         8.14 o                         
   2   2   7        856.85        850.50        13.07 o                         
   3   2   7       1153.75       1102.81        17.52 o                         
   4   2   7          3.67          3.78         1.28 o                         
   5   2   7        135.21        139.64         5.31 o                         
   6   2   7        179.04        171.60         6.27 o                         
   7   2   7          8.15          8.92         2.47 o                         
   8   2   7         21.25         23.11         3.47 o                         
   9   2   7        114.12        109.07         8.58 o                         
  10   2   7          1.70         -0.70         2.97 o                         
  11   2   7         51.40         41.93         7.94 o                         
  12   2   7         22.33         12.64         6.03 o                         
 -13   3   7          0.16         -0.20         3.46 o                         
 -12   3   7         21.51         14.18         3.53 o                         
 -11   3   7         17.16         18.52         3.49 o                         
 -10   3   7          6.44          9.44         3.27 o                         
  -9   3   7          8.23          3.24         2.23 o                         
  -8   3   7          6.60          2.95         2.15 o                         
  -7   3   7         43.72         39.89         4.26 o                         
  -6   3   7          0.11         -0.17         1.64 o                         
  -5   3   7          4.05          2.57         1.49 o                         
  -4   3   7         55.19         64.06         3.98 o                         
  -3   3   7         63.96         67.37         3.89 o                         
  -2   3   7        208.97        199.31         5.57 o                         
  -1   3   7       1444.19       1417.14        21.03 o                         
   0   3   7       1677.46       1613.24        22.80 o                         
   1   3   7         27.07         28.97         2.35 o                         
   2   3   7        171.63        173.06         5.20 o                         
   3   3   7        248.23        252.24         8.01 o                         
   4   3   7         59.02         59.14         4.79 o                         
   5   3   7        116.17         97.44         7.27 o                         
   6   3   7        465.75        453.85        13.09 o                         
   7   3   7          1.34          0.89         1.99 o                         
   8   3   7         82.64         66.36         8.45 o                         
   9   3   7         82.59         79.19        11.20 o                         
  10   3   7          0.65          1.25         3.78 o                         
  11   3   7          6.24         10.45         6.10 o                         
 -13   4   7          4.37         -0.95         6.24 o                         
 -12   4   7         95.85        132.22         9.98 o                         
 -11   4   7          4.21          4.22         2.82 o                         
 -10   4   7          6.46          6.16         3.35 o                         
  -9   4   7         33.49         28.27         5.32 o                         
  -8   4   7          2.54          0.46         1.99 o                         
  -7   4   7         45.84         36.22         4.37 o                         
  -6   4   7         81.58         67.08         5.62 o                         
  -5   4   7         24.58         27.51         3.71 o                         
  -4   4   7        770.62        766.28        14.63 o                         
  -3   4   7        225.06        212.14         6.81 o                         
  -2   4   7         43.66         41.65         5.12 o                         
  -1   4   7         69.51         70.40         3.37 o                         
   0   4   7          0.89          0.22         1.08 o                         
   1   4   7         55.25         54.66         4.59 o                         
   2   4   7        175.98        162.37         6.20 o                         
   3   4   7        564.82        549.24        13.65 o                         
   4   4   7          3.59          0.82         1.93 o                         
   5   4   7         34.01         23.00         4.85 o                         
   6   4   7         35.32         34.43         4.78 o                         
   7   4   7         21.78         35.07         6.75 o                         
   8   4   7          0.74          3.07         2.98 o                         
   9   4   7        111.60        117.87        11.85 o                         
  10   4   7          0.68         -0.34         3.93 o                         
 -11   5   7          0.63          2.50         3.89 o                         
 -10   5   7        101.02         89.93         9.67 o                         
  -9   5   7        198.38        222.57        14.57 o                         
  -8   5   7          3.04          3.54         3.07 o                         
  -7   5   7        434.52        492.04        17.90 o                         
  -6   5   7          6.77         11.81         5.11 o                         
  -5   5   7         40.60         41.47         6.08 o                         
  -4   5   7         65.24         68.20         7.35 o                         
  -3   5   7         15.68          9.00         4.67 o                         
  -2   5   7          0.00         -1.24         1.24 o                         
  -1   5   7         71.20         68.58         4.54 o                         
   0   5   7         54.32         45.30         4.22 o                         
   1   5   7         15.91         14.90         2.76 o                         
   2   5   7          3.71          5.58         2.32 o                         
   3   5   7         14.49         17.67         4.43 o                         
   4   5   7         24.40         23.28         6.76 o                         
   5   5   7          2.52          6.87         4.16 o                         
   6   5   7        108.53        105.65         8.78 o                         
   7   5   7          6.07          2.45         2.96 o                         
   8   5   7         43.10         61.63         7.64 o                         
   9   5   7          2.27         -3.48         3.95 o                         
  -9   6   7         78.18        104.94        12.11 o                         
  -8   6   7         45.60         59.05         8.45 o                         
  -7   6   7         14.90         11.67         4.16 o                         
  -6   6   7         77.05        100.46        15.71 o                         
  -5   6   7         27.71         21.39         6.19 o                         
  -4   6   7         29.93         24.82         4.94 o                         
  -3   6   7         10.79         11.13         4.32 o                         
  -2   6   7         21.00         19.30         3.97 o                         
  -1   6   7          2.02          3.70         2.15 o                         
   0   6   7         80.02         63.85        10.09 o                         
   1   6   7          0.11          0.62         2.15 o                         
   2   6   7          1.55          4.12         2.73 o                         
   3   6   7          7.50          2.84         2.81 o                         
   4   6   7          6.71         10.50         4.10 o                         
   5   6   7         51.44         67.33         7.44 o                         
   6   6   7          7.81          3.61         3.97 o                         
   7   6   7          3.17          3.30         3.99 o                         
  -6   7   7        102.13        112.33         8.90 o                         
  -5   7   7         19.74         19.74         6.90 o                         
  -4   7   7          0.17         -0.60         2.46 o                         
  -3   7   7         92.38        112.75         8.16 o                         
  -2   7   7         14.42         13.91         3.68 o                         
  -1   7   7          2.43          0.06         2.43 o                         
   0   7   7         27.78         23.83         4.76 o                         
   1   7   7          4.99          6.01         3.38 o                         
   2   7   7         72.54         94.89         9.98 o                         
   3   7   7         59.14         56.59        13.07 o                         
   4   7   7          1.21         -2.70         2.70 o                         
 -14   0   8          0.02          5.95         5.57 o                         
 -13   0   8        227.09        221.81        17.30 o                         
 -12   0   8          5.17          3.69         4.34 o                         
 -11   0   8          1.69          0.71         3.23 o                         
 -10   0   8       2467.09       2420.06        90.43 o                         
  -9   0   8        174.98        157.32        10.97 o                         
  -8   0   8        126.45        150.32        10.10 o                         
  -7   0   8        634.30        672.00        21.80 o                         
  -6   0   8          3.91          0.80         2.25 o                         
  -5   0   8          1.92          2.70         1.50 o                         
  -4   0   8         41.04         43.50         3.85 o                         
  -3   0   8        107.34         99.04         3.66 o                         
  -2   0   8         40.45         41.14         2.36 o                         
  -1   0   8          0.14          0.51         1.52 o                         
   0   0   8        169.68        153.42         6.27 o                         
   1   0   8          2.70          3.64         1.90 o                         
   2   0   8         30.25         28.69         2.80 o                         
   3   0   8          0.14         -1.09         1.09 o                         
   4   0   8          7.58          9.32         2.08 o                         
   5   0   8        531.88        542.44        17.95 o                         
   6   0   8        135.35        147.55        12.20 o                         
   7   0   8         32.11         34.59         5.35 o                         
   8   0   8       1787.60       1817.62        93.20 o                         
   9   0   8         54.56         60.91         8.22 o                         
  10   0   8          0.28         -3.68         3.68 o                         
  11   0   8        215.76        222.06        16.79 o                         
 -14   1   8          2.35          4.50         3.33 o                         
 -13   1   8        556.36        585.23        20.00 o                         
 -12   1   8         12.88         15.33         5.24 o                         
 -11   1   8         16.13         15.65         4.10 o                         
 -10   1   8          0.76          0.04         1.97 o                         
  -9   1   8          4.21          3.36         2.33 o                         
  -8   1   8          2.85          2.87         1.89 o                         
  -7   1   8       1028.93       1049.26        31.31 o                         
  -6   1   8        209.28        199.85         7.71 o                         
  -5   1   8         79.38         77.48         3.85 o                         
  -4   1   8        201.75        190.69         6.81 o                         
  -3   1   8          6.70          6.04         0.73 o                         
  -2   1   8          6.60          6.25         0.90 o                         
  -1   1   8          0.07          0.43         0.62 o                         
   0   1   8         37.33         39.21         2.04 o                         
   1   1   8          4.39          4.51         1.16 o                         
   2   1   8        268.34        256.49         5.30 o                         
   3   1   8        134.34        134.17         4.33 o                         
   4   1   8          0.04          0.02         1.13 o                         
   5   1   8        929.03        941.34        22.16 o                         
   6   1   8         13.47         12.77         2.59 o                         
   7   1   8          6.71          9.25         2.60 o                         
   8   1   8          0.02          2.33         2.21 o                         
   9   1   8         35.13         43.17         5.22 o                         
  10   1   8         26.00         35.28         5.63 o                         
  11   1   8        381.71        374.71        18.83 o                         
 -14   2   8          6.37          3.65         4.12 o                         
 -13   2   8         33.98         29.48         5.32 o                         
 -12   2   8          1.05          0.42         2.76 o                         
 -11   2   8          1.06          2.00         2.63 o                         
 -10   2   8         38.75         40.86         4.86 o                         
  -9   2   8          4.59          5.21         2.43 o                         
  -8   2   8          0.24          1.20         2.11 o                         
  -7   2   8         79.99         84.41         6.90 o                         
  -6   2   8         26.40         21.96         2.39 o                         
  -5   2   8         78.62         80.81         4.92 o                         
  -4   2   8        766.64        739.09        12.71 o                         
  -3   2   8        192.07        187.67         3.59 o                         
  -2   2   8         11.54         11.22         2.13 o                         
  -1   2   8        973.92        920.62        16.11 o                         
   0   2   8          1.62          0.01         0.98 o                         
   1   2   8         34.64         36.51         2.57 o                         
   2   2   8        962.29        920.56        15.52 o                         
   3   2   8          6.37          5.77         2.46 o                         
   4   2   8          2.01         -1.31         1.31 o                         
   5   2   8         29.53         33.31         4.64 o                         
   6   2   8          4.73          2.48         1.93 o                         
   7   2   8          0.16         -1.08         2.89 o                         
   8   2   8         60.92         59.95         6.42 o                         
   9   2   8          6.70          7.34         4.12 o                         
  10   2   8         11.11         13.64         7.87 o                         
  11   2   8         11.74          7.83         8.37 o                         
 -13   3   8          2.24          7.36         3.70 o                         
 -12   3   8          0.45          1.52         2.72 o                         
 -11   3   8          1.28          2.08         2.68 o                         
 -10   3   8          1.12          1.27         2.66 o                         
  -9   3   8          0.68          2.99         2.31 o                         
  -8   3   8         21.10         21.61         3.59 o                         
  -7   3   8          3.55          3.39         2.14 o                         
  -6   3   8          0.56         -1.39         1.39 o                         
  -5   3   8         23.58         29.83         2.95 o                         
  -4   3   8         41.25         45.08         3.30 o                         
  -3   3   8         41.90         36.01         4.60 o                         
  -2   3   8        231.01        232.30         9.01 o                         
  -1   3   8         48.75         53.04         4.56 o                         
   0   3   8        170.14        174.93         5.18 o                         
   1   3   8         16.72         14.03         1.82 o                         
   2   3   8         22.94         25.83         4.11 o                         
   3   3   8         55.47         50.87         5.03 o                         
   4   3   8          5.30          4.65         2.12 o                         
   5   3   8         22.70         19.22         3.13 o                         
   6   3   8          4.28          2.83         1.93 o                         
   7   3   8          0.84          2.70         3.97 o                         
   8   3   8         12.16          9.84         4.12 o                         
   9   3   8         14.46         10.18         4.68 o                         
  10   3   8          0.01          0.66         4.28 o                         
 -12   4   8         32.10         29.50         7.56 o                         
 -11   4   8         24.53         33.19         6.39 o                         
 -10   4   8          3.28          3.76         3.15 o                         
  -9   4   8          8.57          7.16         3.36 o                         
  -8   4   8         29.44         19.34         5.17 o                         
  -7   4   8        127.10        131.49        11.43 o                         
  -6   4   8         10.47          5.32         2.84 o                         
  -5   4   8         95.92        101.48         8.57 o                         
  -4   4   8        484.49        513.04        16.65 o                         
  -3   4   8          1.54          5.14         1.54 o                         
  -2   4   8          4.88          5.15         2.46 o                         
  -1   4   8        166.50        153.58         4.95 o                         
   0   4   8          0.83          1.36         1.24 o                         
   1   4   8         73.64         69.17         5.49 o                         
   2   4   8        148.55        162.24        11.39 o                         
   3   4   8        102.28        105.23         6.00 o                         
   4   4   8          8.31          3.47         3.27 o                         
   5   4   8        107.92        117.48         8.40 o                         
   6   4   8        106.42        111.55        12.02 o                         
   7   4   8          3.45          1.33         2.91 o                         
   8   4   8          0.09         -1.28         3.48 o                         
   9   4   8         26.50         31.25         9.15 o                         
 -11   5   8         55.77         72.71         9.18 o                         
 -10   5   8          0.95          7.41         4.68 o                         
  -9   5   8        104.11        125.77        14.27 o                         
  -8   5   8         53.36         65.83         7.98 o                         
  -7   5   8        304.94        288.95        20.29 o                         
  -6   5   8          0.17          0.07         4.06 o                         
  -5   5   8          4.70          4.06         3.56 o                         
  -4   5   8         33.46         23.05         4.88 o                         
  -3   5   8          3.56          2.69         2.81 o                         
  -2   5   8          4.97          5.41         2.35 o                         
  -1   5   8          2.10          0.70         1.46 o                         
   0   5   8          0.27         -0.10         1.43 o                         
   1   5   8          5.77          2.33         1.97 o                         
   2   5   8         10.42          6.55         2.98 o                         
   3   5   8          8.50          9.90         5.91 o                         
   4   5   8         39.70         33.14         4.93 o                         
   5   5   8        111.87        114.33         8.95 o                         
   6   5   8        114.32        137.05        10.20 o                         
   7   5   8         38.15         37.99         6.02 o                         
   8   5   8          0.65          4.74         5.89 o                         
  -9   6   8         65.32         87.24        17.73 o                         
  -8   6   8         15.99         16.01         6.38 o                         
  -7   6   8        111.31        105.04        10.28 o                         
  -6   6   8         41.87         56.69         7.85 o                         
  -5   6   8          0.54         -0.61         3.70 o                         
  -4   6   8          4.55         -1.79         1.79 o                         
  -3   6   8          5.72          5.87         2.38 o                         
  -2   6   8          3.16          1.92         2.12 o                         
  -1   6   8          0.41          2.10         1.97 o                         
   0   6   8          2.23         -0.16         2.04 o                         
   1   6   8          0.05         -0.58         2.17 o                         
   2   6   8          3.60          1.20         2.72 o                         
   3   6   8          3.91          4.76         3.66 o                         
   4   6   8         13.25         24.36         5.17 o                         
   5   6   8        110.70        135.01        10.39 o                         
   6   6   8         23.17         24.54        11.17 o                         
  -5   7   8          6.16          4.73         3.23 o                         
  -4   7   8         38.95         43.34         8.42 o                         
  -3   7   8         42.53         55.41         5.32 o                         
  -2   7   8         15.79         15.51         3.44 o                         
  -1   7   8          0.87         -1.10         2.56 o                         
   0   7   8          1.72          3.62         2.75 o                         
   1   7   8         23.49         24.76         4.91 o                         
   2   7   8         80.48        102.20         8.87 o                         
 -14   1   9          1.49          2.55         3.45 o                         
 -13   1   9          1.68          4.91         3.21 o                         
 -12   1   9         51.94         59.31         6.52 o                         
 -11   1   9          8.03          7.22         3.19 o                         
 -10   1   9         81.49         88.85         6.98 o                         
  -9   1   9         69.85         65.45         6.98 o                         
  -8   1   9        146.30        137.63         7.80 o                         
  -7   1   9        525.40        531.52        13.43 o                         
  -6   1   9          9.79          8.89         3.52 o                         
  -5   1   9          9.90         12.86         1.83 o                         
  -4   1   9        101.78        105.89         3.62 o                         
  -3   1   9          0.02         -0.44         0.79 o                         
  -2   1   9         34.88         27.44         1.87 o                         
  -1   1   9         82.79         68.56         2.83 o                         
   0   1   9         29.02         29.14         2.08 o                         
   1   1   9         59.67         62.83         3.51 o                         
   2   1   9         93.77         95.95         5.02 o                         
   3   1   9         25.79         30.18         3.04 o                         
   4   1   9        226.77        225.30         7.27 o                         
   5   1   9        375.13        379.46        12.16 o                         
   6   1   9         28.82         27.89         4.11 o                         
   7   1   9        176.57        175.43        10.38 o                         
   8   1   9        155.40        150.85        10.10 o                         
   9   1   9         75.25         75.25         7.68 o                         
  10   1   9         64.83         57.61         8.22 o                         
  11   1   9         96.55        113.63        17.02 o                         
 -13   2   9         17.33         16.82         8.14 o                         
 -12   2   9          8.51         12.07         4.90 o                         
 -11   2   9         66.93         76.13         8.43 o                         
 -10   2   9         67.95         74.36        12.01 o                         
  -9   2   9         10.42         15.80         3.89 o                         
  -8   2   9         13.21          6.75         3.00 o                         
  -7   2   9         74.16         69.37         6.80 o                         
  -6   2   9         71.61         71.97         6.65 o                         
  -5   2   9        354.11        329.76         9.81 o                         
  -4   2   9       1293.38       1253.89        22.86 o                         
  -3   2   9          1.89          1.93         0.65 o                         
  -2   2   9         14.99         15.30         1.62 o                         
  -1   2   9         13.77         10.64         1.57 o                         
   0   2   9         46.58         39.64         3.67 o                         
   1   2   9        362.83        361.70         8.09 o                         
   2   2   9        587.66        565.75        14.93 o                         
   3   2   9          1.24          1.46         1.57 o                         
   4   2   9         96.46         99.31         5.85 o                         
   5   2   9         14.73         18.81         3.02 o                         
   6   2   9         19.89         16.51         4.77 o                         
   7   2   9          1.16          3.27         2.78 o                         
   8   2   9         17.82         22.90         4.39 o                         
   9   2   9          4.93          9.19         4.57 o                         
  10   2   9         37.13         39.71         7.21 o                         
 -13   3   9          3.39          3.29         3.78 o                         
 -12   3   9          0.16          1.05         4.09 o                         
 -11   3   9          8.94          8.56         5.29 o                         
 -10   3   9         15.34         15.84         4.47 o                         
  -9   3   9          6.97          6.27         3.21 o                         
  -8   3   9        186.43        190.14        12.50 o                         
  -7   3   9        201.92        217.89        14.44 o                         
  -6   3   9         14.99         12.36         3.78 o                         
  -5   3   9         79.63         79.62         4.39 o                         
  -4   3   9        221.29        215.90         6.30 o                         
  -3   3   9        196.61        195.13         7.91 o                         
  -2   3   9        715.42        707.86        16.44 o                         
  -1   3   9       2109.71       2029.87        35.94 o                         
   0   3   9         15.81         17.70         2.15 o                         
   1   3   9        135.39        123.80         4.82 o                         
   2   3   9        171.82        159.00         6.50 o                         
   3   3   9          1.49          1.22         1.69 o                         
   4   3   9          2.47          1.47         1.86 o                         
   5   3   9         39.43         44.61         4.57 o                         
   6   3   9          1.75          1.51         2.32 o                         
   7   3   9         18.47         22.31         5.32 o                         
   8   3   9          0.02         -0.63         3.46 o                         
   9   3   9         19.79         30.37         6.63 o                         
  10   3   9          1.38         -3.25         3.43 o                         
 -12   4   9          1.54          7.38         6.95 o                         
 -11   4   9         56.50         54.27         8.03 o                         
 -10   4   9         39.78         40.57         6.90 o                         
  -9   4   9          0.66          0.29         3.67 o                         
  -8   4   9         30.18         36.46         5.37 o                         
  -7   4   9         26.39         23.88         4.33 o                         
  -6   4   9         59.33         69.94         7.61 o                         
  -5   4   9        329.16        353.79        13.86 o                         
  -4   4   9        312.76        333.09         9.18 o                         
  -3   4   9          8.04          8.10         1.45 o                         
  -2   4   9         13.94          6.29         2.09 o                         
  -1   4   9         94.87         92.74         4.11 o                         
   0   4   9         38.89         42.28         3.12 o                         
   1   4   9         14.40         12.07         4.92 o                         
   2   4   9        721.25        734.72        16.74 o                         
   3   4   9          0.00         -0.57         1.77 o                         
   4   4   9         36.48         39.71         6.49 o                         
   5   4   9         70.54         74.78         7.10 o                         
   6   4   9          1.36         -1.05         2.71 o                         
   7   4   9         10.50          9.85         4.36 o                         
   8   4   9          0.64          2.05         4.06 o                         
   9   4   9          0.67          0.41         4.44 o                         
 -10   5   9         98.00        104.89        10.94 o                         
  -9   5   9         12.39         10.29         7.51 o                         
  -8   5   9         95.79         99.54        12.85 o                         
  -7   5   9         48.95         46.73         7.04 o                         
  -6   5   9         40.42         30.97         5.69 o                         
  -5   5   9          5.96          3.00         3.54 o                         
  -4   5   9         10.88          7.22         3.44 o                         
  -3   5   9          9.34          4.13         4.04 o                         
  -2   5   9          2.09          2.39         1.53 o                         
  -1   5   9         37.37         37.98         4.34 o                         
   0   5   9          0.04          3.46         1.99 o                         
   1   5   9          5.23          8.71         2.55 o                         
   2   5   9        118.45        110.16         8.14 o                         
   3   5   9         17.06         15.22         3.59 o                         
   4   5   9          4.13          4.19         3.43 o                         
   5   5   9        269.16        254.70        13.90 o                         
   6   5   9          0.08          1.55         3.58 o                         
   7   5   9        119.38        123.26        26.88 o                         
  -8   6   9          2.69         -0.32         3.72 o                         
  -7   6   9        127.56        140.37        12.46 o                         
  -6   6   9          0.76          2.78         3.50 o                         
  -5   6   9          0.10         -3.52         3.52 o                         
  -4   6   9          3.13          6.68         4.40 o                         
  -3   6   9          7.55          5.84         2.38 o                         
  -2   6   9          8.88         14.81         3.00 o                         
  -1   6   9         19.97         19.66         9.05 o                         
   0   6   9          4.07          8.36         3.64 o                         
   1   6   9         13.52         16.03         4.31 o                         
   2   6   9          0.23         -2.24         2.36 o                         
   3   6   9          0.42         -1.21         2.32 o                         
   4   6   9         79.72         84.99        10.86 o                         
   5   6   9         28.68         23.32         5.19 o                         
  -2   7   9         14.60         27.56         4.79 o                         
  -1   7   9          1.39         -0.09         2.44 o                         
 -13   0  10          1.19          2.80         5.17 o                         
 -12   0  10         30.58         15.38        13.55 o                         
 -11   0  10         72.68         97.40        11.19 o                         
 -10   0  10          2.03         -0.72         3.13 o                         
  -9   0  10        102.39        119.47        10.81 o                         
  -8   0  10          0.15         -0.81         2.69 o                         
  -7   0  10         67.07         67.30         7.27 o                         
  -6   0  10          0.14          3.93         2.41 o                         
  -5   0  10         14.63         20.00         7.09 o                         
  -4   0  10          2.38          2.15         2.04 o                         
  -3   0  10          3.34          3.71         2.55 o                         
  -2   0  10         75.47         40.26         4.98 o                         
  -1   0  10         87.00         98.87         7.62 o                         
   0   0  10          1.97          2.76         2.18 o                         
   1   0  10        501.14        445.53        15.24 o                         
   2   0  10        157.83        139.86         7.82 o                         
   3   0  10          8.23          8.94         4.40 o                         
   4   0  10        232.37        220.30        15.32 o                         
   5   0  10          8.73         13.62         5.25 o                         
   6   0  10         20.29          9.51         5.53 o                         
   7   0  10       1132.79       1068.62        46.11 o                         
   8   0  10        126.26        108.09        15.75 o                         
   9   0  10         13.29         10.50         7.24 o                         
  10   0  10        200.20        226.54        24.54 o                         
 -13   1  10          7.34          8.71         4.57 o                         
 -12   1  10         32.84         38.95         6.67 o                         
 -11   1  10          7.52          5.39         3.35 o                         
 -10   1  10         11.27         16.82         4.38 o                         
  -9   1  10         18.17         24.47         4.64 o                         
  -8   1  10         62.73         66.32         6.91 o                         
  -7   1  10         12.10          9.18         3.32 o                         
  -6   1  10         24.60         32.82         4.64 o                         
  -5   1  10         70.95         51.36         5.18 o                         
  -4   1  10         49.49         48.91         3.77 o                         
  -3   1  10          0.48          0.35         1.00 o                         
  -2   1  10        252.46        230.91         5.40 o                         
  -1   1  10         42.94         34.69         2.32 o                         
   0   1  10          1.17          0.66         1.19 o                         
   1   1  10        124.29        114.01         4.48 o                         
   2   1  10         36.08         39.49         5.06 o                         
   3   1  10         11.19         12.31         2.46 o                         
   4   1  10        652.64        669.71        21.35 o                         
   5   1  10         97.56         97.08         8.73 o                         
   6   1  10         13.29         20.41         8.94 o                         
   7   1  10          1.23         -1.44         2.75 o                         
   8   1  10          0.13          3.43         3.71 o                         
   9   1  10         15.24          7.29        11.92 o                         
  10   1  10        238.58        265.67        18.86 o                         
 -13   2  10         15.30         16.95         5.35 o                         
 -12   2  10          1.37          5.39         4.27 o                         
 -11   2  10        111.79        133.95        11.06 o                         
 -10   2  10         29.29         21.84         4.99 o                         
  -9   2  10          0.37         -1.09         2.87 o                         
  -8   2  10         21.83         28.10         5.04 o                         
  -7   2  10          7.71          3.95         3.92 o                         
  -6   2  10         50.00         39.53         6.98 o                         
  -5   2  10          0.00          0.46         1.67 o                         
  -4   2  10         15.52         13.42         2.53 o                         
  -3   2  10          4.51          6.01         1.82 o                         
  -2   2  10        162.38        149.04         3.94 o                         
  -1   2  10          7.74          9.72         2.21 o                         
   0   2  10          1.80          1.81         1.23 o                         
   1   2  10        338.95        329.10        11.12 o                         
   2   2  10          7.54          6.89         2.44 o                         
   3   2  10          0.90          0.28         1.66 o                         
   4   2  10          0.08          1.68         1.71 o                         
   5   2  10          0.06         -1.95         1.95 o                         
   6   2  10         11.22         13.82         3.43 o                         
   7   2  10         36.55         37.08         5.21 o                         
   8   2  10          6.83          4.74         3.18 o                         
   9   2  10          6.29         13.48         7.09 o                         
 -12   3  10          2.60          3.14         4.58 o                         
 -11   3  10          7.33         10.96         4.37 o                         
 -10   3  10          6.87          6.73         4.10 o                         
  -9   3  10         13.09         20.94         5.87 o                         
  -8   3  10          0.31          1.67         2.55 o                         
  -7   3  10         26.47         33.74         5.20 o                         
  -6   3  10         12.30          6.57         2.92 o                         
  -5   3  10          4.20          4.94         2.11 o                         
  -4   3  10          7.82          8.41         1.56 o                         
  -3   3  10         27.47         23.22         3.62 o                         
  -2   3  10         13.36         13.38         2.49 o                         
  -1   3  10        116.28        109.12         5.11 o                         
   0   3  10          0.35          0.49         1.03 o                         
   1   3  10         80.30         88.07         6.65 o                         
   2   3  10         32.87         26.89         4.36 o                         
   3   3  10          3.08          3.97         2.07 o                         
   4   3  10         12.29         16.75         4.01 o                         
   5   3  10          6.63          7.67         3.27 o                         
   6   3  10          0.39         -0.68         3.27 o                         
   7   3  10          0.47         -1.62         3.40 o                         
   8   3  10         13.22         12.40         5.15 o                         
   9   3  10          3.08          5.95         5.01 o                         
 -11   4  10         23.64         29.13         6.40 o                         
 -10   4  10          0.02          4.71         7.13 o                         
  -9   4  10          7.71          8.58         5.43 o                         
  -8   4  10          0.14          2.73         2.73 o                         
  -7   4  10          4.89          7.81         3.63 o                         
  -6   4  10          1.07          4.66         2.68 o                         
  -5   4  10         21.32         32.95         4.70 o                         
  -4   4  10         81.02         99.01         9.19 o                         
  -3   4  10         28.43         26.91         4.92 o                         
  -2   4  10          0.15          0.59         2.25 o                         
  -1   4  10          3.42          4.49         1.57 o                         
   0   4  10         24.32         21.27         2.62 o                         
   1   4  10        156.30        138.45         6.51 o                         
   2   4  10        215.09        228.22        12.26 o                         
   3   4  10          4.32          5.20         2.23 o                         
   4   4  10         41.16         25.45         5.67 o                         
   5   4  10         81.83         80.06         7.40 o                         
   6   4  10          1.13          4.11         3.76 o                         
   7   4  10          5.52         12.11         4.94 o                         
   8   4  10         15.80         16.94         6.23 o                         
  -9   5  10          0.02         -1.41         5.45 o                         
  -8   5  10          3.72         -2.07         3.45 o                         
  -7   5  10         10.95          2.91         4.33 o                         
  -6   5  10         16.53         19.12         5.65 o                         
  -5   5  10          3.79          6.00         3.82 o                         
  -4   5  10          3.81          1.65         3.19 o                         
  -3   5  10          2.59          3.33         1.51 o                         
  -2   5  10         47.64         46.03         7.25 o                         
  -1   5  10         85.66         92.30         5.37 o                         
   0   5  10          1.30         -1.13         1.55 o                         
   1   5  10         30.41         38.55         4.36 o                         
   2   5  10          6.38          5.95         2.59 o                         
   3   5  10         14.60         11.79         3.64 o                         
   4   5  10        268.56        320.35        13.02 o                         
   5   5  10        194.02        211.56        15.83 o                         
   6   5  10          8.35          8.82         8.16 o                         
  -6   6  10          0.63         -3.20         3.20 o                         
  -5   6  10          6.08          4.17         4.56 o                         
  -4   6  10         13.31         14.93         3.33 o                         
  -3   6  10          3.68          2.23         2.27 o                         
  -2   6  10         26.11         48.70         6.90 o                         
  -1   6  10          8.92         12.21         3.68 o                         
   0   6  10          0.11         -1.93         2.04 o                         
   1   6  10        123.38        157.34         9.16 o                         
   2   6  10         45.99         47.71         5.92 o                         
   3   6  10          0.00         -1.70         2.62 o                         
 -12   1  11         11.63         10.28         6.10 o                         
 -11   1  11         52.59         55.08        14.67 o                         
 -10   1  11          0.12          3.12         4.41 o                         
  -9   1  11          7.75          1.42         2.64 o                         
  -8   1  11          4.02         -0.10         2.29 o                         
  -7   1  11          2.58          4.07         4.43 o                         
  -6   1  11        103.69         96.51        11.17 o                         
  -5   1  11        168.35        163.55        13.59 o                         
  -4   1  11          1.20          0.40         1.66 o                         
  -3   1  11         66.14         56.41         4.36 o                         
  -2   1  11        179.92        153.11         6.40 o                         
  -1   1  11          5.91          1.67         1.58 o                         
   0   1  11         10.51          6.50         1.95 o                         
   1   1  11          8.18          4.68         1.83 o                         
   2   1  11         27.47         29.54         3.83 o                         
   3   1  11          7.59          6.27         3.11 o                         
   4   1  11         21.81         12.02         3.81 o                         
   5   1  11          2.82          3.52         3.05 o                         
   6   1  11          0.73         -0.36         3.10 o                         
   7   1  11          0.14         -0.03         3.36 o                         
   8   1  11         12.50         12.23         4.60 o                         
   9   1  11          4.79         -1.06         4.02 o                         
 -12   2  11          8.57          7.69         4.93 o                         
 -11   2  11         83.77         96.16         9.56 o                         
 -10   2  11          4.10          6.94         3.75 o                         
  -9   2  11         47.09         45.26         6.22 o                         
  -8   2  11         20.98         13.23         4.06 o                         
  -7   2  11         14.66         10.83         3.50 o                         
  -6   2  11         37.45         31.27         4.90 o                         
  -5   2  11        156.48        153.27        12.55 o                         
  -4   2  11          1.21          1.46         1.43 o                         
  -3   2  11          6.81          8.36         1.67 o                         
  -2   2  11         34.44         35.18         2.36 o                         
  -1   2  11         13.36         10.22         1.90 o                         
   0   2  11          1.13          1.90         1.64 o                         
   1   2  11         10.03          6.32         2.36 o                         
   2   2  11          5.81          6.59         2.52 o                         
   3   2  11          0.10         -1.80         1.85 o                         
   4   2  11          1.54          2.56         2.48 o                         
   5   2  11         46.96         53.23         6.78 o                         
   6   2  11          1.03          0.77         4.89 o                         
   7   2  11         33.57         40.05        10.50 o                         
   8   2  11         29.28         29.56        13.97 o                         
 -11   3  11         97.08        104.00        10.35 o                         
 -10   3  11         21.29         16.83         5.00 o                         
  -9   3  11         86.43         86.23         8.99 o                         
  -8   3  11        354.60        320.07        14.17 o                         
  -7   3  11          0.10          1.07         2.68 o                         
  -6   3  11          0.10         -2.25         2.25 o                         
  -5   3  11          0.26          2.72         2.70 o                         
  -4   3  11          1.41          1.56         1.25 o                         
  -3   3  11         19.81         20.53         2.03 o                         
  -2   3  11         22.94         18.43         1.44 o                         
  -1   3  11          0.07         -0.78         0.86 o                         
   0   3  11         21.60         25.13         4.55 o                         
   1   3  11         57.29         64.76         7.88 o                         
   2   3  11         16.97         14.16         2.71 o                         
   3   3  11          0.59          2.63         2.15 o                         
   4   3  11          0.67          1.43         2.40 o                         
   5   3  11         26.62         29.94         4.78 o                         
   6   3  11         40.35         54.25         7.73 o                         
   7   3  11         17.22         32.77         8.65 o                         
   8   3  11         65.32         91.92        14.33 o                         
 -10   4  11          5.01          0.23         3.06 o                         
  -9   4  11          1.92          7.05         3.80 o                         
  -8   4  11         34.00         40.36         9.38 o                         
  -7   4  11          8.39          5.13         3.34 o                         
  -6   4  11          8.77         13.56         3.75 o                         
  -5   4  11         87.54         93.29         9.70 o                         
  -4   4  11          4.09          2.43         2.40 o                         
  -3   4  11         29.59         24.78         4.91 o                         
  -2   4  11         49.53         54.45         3.51 o                         
  -1   4  11          1.68         -0.63         1.11 o                         
   0   4  11          0.22          0.84         1.52 o                         
   1   4  11         46.42         50.14         4.44 o                         
   2   4  11          1.88          1.71         2.07 o                         
   3   4  11         57.91         69.78         8.72 o                         
   4   4  11         11.17          4.31         3.09 o                         
   5   4  11         26.62         25.49         5.48 o                         
   6   4  11         38.01         58.99         8.28 o                         
  -8   5  11          7.46          6.27         5.08 o                         
  -7   5  11          0.35         -3.17         3.17 o                         
  -6   5  11         48.60         47.03         7.35 o                         
  -5   5  11        109.05        110.60        10.29 o                         
  -4   5  11         10.37          4.04         4.00 o                         
  -3   5  11          4.18          4.36         1.66 o                         
  -2   5  11         86.28         90.79         4.87 o                         
  -1   5  11          1.64          1.36         1.54 o                         
   0   5  11         63.65         75.98        12.63 o                         
   1   5  11          0.04         -1.55         2.10 o                         
   2   5  11          1.06          2.95         2.35 o                         
   3   5  11         52.05         77.64         8.54 o                         
   4   5  11         10.58          1.63         3.06 o                         
  -4   6  11          0.53         -0.79         1.94 o                         
  -3   6  11         38.06         37.39         7.91 o                         
  -2   6  11         12.15         13.91         4.88 o                         
  -1   6  11          0.09          2.64         4.84 o                         
   0   6  11         41.00         66.40         6.26 o                         
   1   6  11         15.58         16.60         4.78 o                         
 -12   0  12        302.49        283.72        31.21 o                         
 -11   0  12         47.74         36.32        13.05 o                         
 -10   0  12          0.02          6.67         7.66 o                         
  -9   0  12        272.13        348.27        28.09 o                         
  -8   0  12         86.90         93.05        16.17 o                         
  -7   0  12          5.81          1.42         4.11 o                         
  -6   0  12         14.24          6.10         6.24 o                         
  -5   0  12         30.17         25.40         8.65 o                         
  -4   0  12          6.21          1.40         2.76 o                         
  -3   0  12        390.19        293.40        14.33 o                         
  -2   0  12          4.11          7.68         3.37 o                         
  -1   0  12         17.60         11.03         5.60 o                         
   0   0  12        484.72        417.24        17.31 o                         
   1   0  12        133.36        130.05         9.85 o                         
   2   0  12          0.43         -0.85         2.98 o                         
   3   0  12         23.89         20.43         6.10 o                         
   4   0  12         17.04         14.47         6.10 o                         
   5   0  12          0.83         -3.69         3.69 o                         
   6   0  12         22.30         10.78         6.10 o                         
   7   0  12          4.37          9.65         6.67 o                         
   8   0  12          8.76         13.48         7.52 o                         
 -12   1  12         28.70         27.22        12.63 o                         
 -11   1  12          9.58          2.38         5.89 o                         
 -10   1  12          1.92          1.81         3.90 o                         
  -9   1  12         55.86         38.82         7.81 o                         
  -8   1  12         41.05         35.48        14.83 o                         
  -7   1  12          0.00          0.34         4.00 o                         
  -6   1  12          0.08         -2.10         2.10 o                         
  -5   1  12         34.37         40.47         7.87 o                         
  -4   1  12          1.75          1.41         1.78 o                         
  -3   1  12         56.36         41.19         4.11 o                         
  -2   1  12         41.92         42.66         4.04 o                         
  -1   1  12          2.47          1.43         2.31 o                         
   0   1  12         49.84         37.84         3.90 o                         
   1   1  12         15.96         11.74         2.86 o                         
   2   1  12          9.87          7.80         5.25 o                         
   3   1  12         17.04         11.38         4.89 o                         
   4   1  12         33.70         29.94         6.88 o                         
   5   1  12          1.64          2.14         3.31 o                         
   6   1  12         15.78          5.83         5.46 o                         
   7   1  12         23.29         16.56         7.09 o                         
   8   1  12          1.89         -0.57         4.42 o                         
 -11   2  12          2.06          1.04         4.97 o                         
 -10   2  12          5.23         -1.21         3.31 o                         
  -9   2  12         74.25         50.89         9.47 o                         
  -8   2  12          0.41         -2.60         2.92 o                         
  -7   2  12          6.59         15.19         5.41 o                         
  -6   2  12        213.94        198.97        24.61 o                         
  -5   2  12         26.49         26.43         6.46 o                         
  -4   2  12          4.53          8.15         3.09 o                         
  -3   2  12         77.99         85.66         5.77 o                         
  -2   2  12         13.94          9.57         2.95 o                         
  -1   2  12          5.56          4.40         1.90 o                         
   0   2  12        137.06        149.23         7.56 o                         
   1   2  12          0.01         -1.04         1.86 o                         
   2   2  12          2.61         -1.04         2.04 o                         
   3   2  12        273.02        281.20        12.99 o                         
   4   2  12         27.71         27.84         5.21 o                         
   5   2  12          5.44          8.37         4.11 o                         
   6   2  12        112.12        136.28        11.86 o                         
   7   2  12          2.83         -2.16         4.16 o                         
 -10   3  12          0.10          4.87         4.07 o                         
  -9   3  12          6.45          9.67         4.57 o                         
  -8   3  12         36.82         41.28         6.51 o                         
  -7   3  12          0.05          0.39         2.87 o                         
  -6   3  12          1.99          0.16         2.96 o                         
  -5   3  12          5.77          4.11         3.21 o                         
  -4   3  12         19.67         14.91         3.88 o                         
  -3   3  12         30.37         34.21         2.82 o                         
  -2   3  12          0.01         -1.14         1.14 o                         
  -1   3  12         10.31         12.23         2.37 o                         
   0   3  12         34.22         37.22         6.61 o                         
   1   3  12          3.64          1.89         3.05 o                         
   2   3  12          0.15          2.12         2.27 o                         
   3   3  12          0.07          3.57         2.56 o                         
   4   3  12         19.00         30.13         5.70 o                         
   5   3  12          7.52         14.57         8.80 o                         
   6   3  12          0.01          3.72         4.08 o                         
  -9   4  12         30.76         35.70         5.96 o                         
  -8   4  12          4.14         10.54         4.00 o                         
  -7   4  12          2.15          3.17         3.53 o                         
  -6   4  12        304.41        332.72        13.00 o                         
  -5   4  12         86.22         97.45         8.15 o                         
  -4   4  12          4.01          4.18         3.89 o                         
  -3   4  12        160.88        161.32        11.52 o                         
  -2   4  12          6.55          6.26         1.83 o                         
  -1   4  12          0.94          1.99         1.42 o                         
   0   4  12         13.95         13.78         3.71 o                         
   1   4  12         23.85         19.44         3.34 o                         
   2   4  12          0.04          0.28         2.44 o                         
   3   4  12         56.35         68.86         8.64 o                         
   4   4  12          1.66         -0.14         3.83 o                         
   5   4  12          2.03          4.40         5.39 o                         
  -7   5  12         14.10         19.86         9.65 o                         
  -6   5  12         11.89          5.47         4.52 o                         
  -5   5  12         10.41         11.15         4.40 o                         
  -4   5  12          6.13          5.24         2.66 o                         
  -3   5  12         37.88         41.49         4.60 o                         
  -2   5  12        148.72        148.41        10.79 o                         
  -1   5  12          2.32          1.28         1.78 o                         
   0   5  12          5.61         10.44         4.96 o                         
   1   5  12          6.17          4.20         2.66 o                         
   2   5  12          1.57          3.21         3.08 o                         
   3   5  12         24.09         37.74         7.09 o                         
 -11   1  13         19.05         17.51         9.51 o                         
 -10   1  13         19.56          6.42         5.88 o                         
  -9   1  13         88.97         94.96        20.86 o                         
  -8   1  13          9.28          8.60         4.98 o                         
  -7   1  13         29.72         16.28         5.41 o                         
  -6   1  13        151.57        173.38        15.80 o                         
  -5   1  13          0.49         -0.44         3.00 o                         
  -4   1  13          0.06          1.20         2.07 o                         
  -3   1  13          4.81          1.97         1.96 o                         
  -2   1  13         26.89         25.96         3.54 o                         
  -1   1  13          6.12          3.80         2.25 o                         
   0   1  13         22.33         12.31         3.70 o                         
   1   1  13         38.78         42.46         5.83 o                         
   2   1  13         61.14         52.78         6.67 o                         
   3   1  13        203.98        209.27        11.66 o                         
   4   1  13          0.10         -1.78         3.05 o                         
   5   1  13         57.18         69.71        10.35 o                         
   6   1  13         84.50         93.87        10.31 o                         
 -10   2  13         13.44         11.91         6.16 o                         
  -9   2  13          2.63          0.69        11.28 o                         
  -8   2  13          5.21          0.84         4.48 o                         
  -7   2  13         46.49         46.75        14.97 o                         
  -6   2  13        143.54        161.93        15.19 o                         
  -5   2  13          2.30         -0.59         4.10 o                         
  -4   2  13         15.74         25.38         4.08 o                         
  -3   2  13        137.44        146.92         7.16 o                         
  -2   2  13         33.21         35.98         3.84 o                         
  -1   2  13         46.29         50.07         4.97 o                         
   0   2  13         62.06         70.99         7.34 o                         
   1   2  13         10.07          3.25         5.38 o                         
   2   2  13         27.59         35.22         5.55 o                         
   3   2  13          6.73         12.72         4.54 o                         
   4   2  13          5.99          4.98         3.74 o                         
   5   2  13          2.97         -2.12         3.41 o                         
   6   2  13         39.63         25.28         6.26 o                         
  -9   3  13          4.30          5.92         5.62 o                         
  -8   3  13          6.44          1.64         4.43 o                         
  -7   3  13         10.36         13.16         5.93 o                         
  -6   3  13          1.26          0.56         4.86 o                         
  -5   3  13         42.13         53.38         9.24 o                         
  -4   3  13        128.63        142.70        19.65 o                         
  -3   3  13        363.95        392.55        10.97 o                         
  -2   3  13          0.84          2.04         2.82 o                         
  -1   3  13         80.43         90.33         5.77 o                         
   0   3  13        257.88        271.61        10.28 o                         
   1   3  13          6.11          4.23         2.84 o                         
   2   3  13         15.72         12.94         3.79 o                         
   3   3  13          0.86         -0.15         2.94 o                         
   4   3  13         41.79         45.36        10.43 o                         
   5   3  13         12.64          4.73         3.94 o                         
  -7   4  13         90.30         90.12        10.05 o                         
  -6   4  13         16.00         17.73         6.42 o                         
  -5   4  13          3.25          4.81         4.32 o                         
  -4   4  13         40.24         34.11         9.01 o                         
  -3   4  13          8.27         16.03         8.09 o                         
  -2   4  13          7.27         11.59         2.01 o                         
  -1   4  13          0.03          1.50         1.74 o                         
   0   4  13        103.59        121.29         7.72 o                         
   1   4  13          5.39          4.19         2.79 o                         
   2   4  13          3.45          1.35         2.93 o                         
   3   4  13         23.89         32.63         7.09 o                         
  -3   5  13          5.79         -0.85         8.37 o                         
  -2   5  13          0.07          1.11         1.26 o                         
  -1   5  13          6.11          3.66         4.33 o                         
 -10   0  14         46.35         62.57        15.46 o                         
  -9   0  14          3.39          5.11         6.10 o                         
  -8   0  14          2.13         -2.84         5.96 o                         
  -7   0  14          0.86          7.52         8.09 o                         
  -6   0  14         19.61         12.20         8.23 o                         
  -5   0  14          1.24         -4.26         4.26 o                         
  -4   0  14          0.75          4.93         3.99 o                         
  -3   0  14         12.54         10.42         4.43 o                         
  -2   0  14          1.25          4.09         3.65 o                         
  -1   0  14        138.79        172.78        11.52 o                         
   0   0  14         10.25          6.24         4.82 o                         
   1   0  14          0.46         -1.28         3.83 o                         
   2   0  14          8.60         16.60         6.81 o                         
   3   0  14         65.56         61.43        11.21 o                         
   4   0  14         18.00         36.75         9.51 o                         
   5   0  14        249.92        298.61        22.27 o                         
  -9   1  14         28.63         30.70         8.10 o                         
  -8   1  14          3.60          6.30         6.67 o                         
  -7   1  14         44.62         67.14        10.57 o                         
  -6   1  14          1.69          4.25         5.89 o                         
  -5   1  14          1.46          1.99         3.80 o                         
  -4   1  14        100.67        130.25         7.82 o                         
  -3   1  14          0.19          0.59         2.33 o                         
  -2   1  14          0.05          0.03         2.15 o                         
  -1   1  14         15.68         15.84         3.68 o                         
   0   1  14         43.05         40.40         5.15 o                         
   1   1  14          1.61          4.69         3.36 o                         
   2   1  14        148.42        190.65        20.86 o                         
   3   1  14         15.94         16.91         4.70 o                         
   4   1  14          0.26         -0.21         3.54 o                         
   5   1  14         53.24         62.09        19.43 o                         
  -9   2  14         12.79         17.95         9.79 o                         
  -8   2  14         29.42         31.05         7.67 o                         
  -7   2  14         16.71         34.38        13.41 o                         
  -6   2  14          4.21          2.91         4.96 o                         
  -5   2  14          9.73         13.65         6.40 o                         
  -4   2  14          2.77          3.65         3.45 o                         
  -3   2  14          0.00         -0.63         2.10 o                         
  -2   2  14          0.01          0.24         2.17 o                         
  -1   2  14        142.97        164.33         8.89 o                         
   0   2  14          4.07          1.71         2.68 o                         
   1   2  14          0.69         -0.56         2.69 o                         
   2   2  14         72.85         80.67         8.93 o                         
   3   2  14         13.18         12.98         5.32 o                         
   4   2  14          1.93          1.31         3.61 o                         
  -7   3  14          0.91         -1.16         3.73 o                         
  -6   3  14          0.87         -2.50         3.49 o                         
  -5   3  14         22.92         20.91         6.85 o                         
  -4   3  14          6.18          8.15         7.02 o                         
  -3   3  14          8.76         10.55         2.71 o                         
  -2   3  14          4.12          4.56         2.56 o                         
  -1   3  14          0.34          2.20         2.38 o                         
   0   3  14         20.87         18.83         3.76 o                         
   1   3  14          0.06         -2.58         2.58 o                         
   2   3  14         10.04          9.13         4.08 o                         
   3   3  14          5.02          1.31         3.39 o                         
  -5   4  14          1.05          6.04         4.57 o                         
  -4   4  14          2.69          1.28         8.09 o                         
  -3   4  14         11.83         27.81        11.78 o                         
  -2   4  14         14.90         14.29         2.68 o                         
  -1   4  14         17.00         12.21         2.95 o                         
   0   4  14          8.92         11.37         3.18 o                         
  -8   1  15         10.04          1.16         7.45 o                         
  -7   1  15          6.71          1.79         3.85 o                         
  -6   1  15          5.74          3.42        10.21 o                         
  -5   1  15         72.83         78.00        11.27 o                         
  -4   1  15        192.56        209.33         9.94 o                         
  -3   1  15          0.01          0.66         2.47 o                         
  -2   1  15         42.48         40.49         5.44 o                         
  -1   1  15         88.22         93.60         9.34 o                         
   0   1  15          2.18         -0.63         4.11 o                         
   1   1  15          5.72          7.68         4.06 o                         
   2   1  15          7.35          1.09         7.45 o                         
   3   1  15          1.02          3.98         4.42 o                         
  -6   2  15          0.16         -1.95         3.96 o                         
  -5   2  15         26.16         49.09        13.19 o                         
  -4   2  15         76.50         64.82        10.23 o                         
  -3   2  15          0.82          2.60         2.90 o                         
  -2   2  15          2.24         -2.24         2.24 o                         
  -1   2  15         41.70         51.98         6.30 o                         
   0   2  15          1.98         -2.11         6.03 o                         
   1   2  15         16.76         19.38         5.11 o                         
   2   2  15         19.96         30.70         5.96 o                         
  -4   3  15         88.88        111.64        20.71 o                         
  -3   3  15          0.71         -1.08         2.44 o                         
  -2   3  15          4.71         13.92         3.27 o                         
  -1   3  15         22.98         30.31         4.48 o                         
   0   3  15          0.44          2.23         2.87 o                         
  -4   0  16          0.56          0.85         7.66 o                         
  -3   0  16         20.52         26.21        10.78 o                         
  -2   0  16        948.44       1171.05        49.09 o                         
  -1   0  16        176.33        182.01        18.59 o                         
   0   0  16          0.05          3.26         5.53 o                         
  -4   1  16         35.47         29.75         7.47 o                         
  -3   1  16          1.01          1.47         3.16 o                         
  -2   1  16          2.38          1.64         3.81 o                         
  -1   1  16          7.51          9.26         4.43 o                         
                                                                                
