# Supplementary material for: Solvent-free synthesis and low-temperature crystal structure of pheno­quinone (the 1:2 p-benzo­quinone–phenol complex)
Source: Acta Crystallogr E Crystallogr Commun. 2026 Jun 2;82(Pt 7):781–5. doi: 10.1107/S2056989026005414 (PMC13330906; doi:10.1107/S2056989026005414)
Supplement: Supplementary file 3 [file e-82-00781-Isup3.mol]

@<TRIPOS>MOLECULE
uwf016_0m
    38    38     3     0     0
SMALL
NO_CHARGES
****
Generated from the CSD

@<TRIPOS>ATOM
     1 O1       6.8378   3.9827   5.8806   O.3       1 RES1   0.0000
     2 C1       7.2991   4.9815   6.6902   C.2       1 RES1   0.0000
     3 C6       6.9914   5.0476   8.0538   C.2       1 RES1   0.0000
     4 H6       6.4590   4.3727   8.4577   H         1 RES1   0.0000
     5 C2       8.0915   5.9717   6.1048   C.2       1 RES1   0.0000
     6 H2       8.3064   5.9246   5.1806   H         1 RES1   0.0000
     7 C5       7.4712   6.1099   8.8132   C.2       1 RES1   0.0000
     8 H5       7.2628   6.1570   9.7390   H         1 RES1   0.0000
     9 C3       8.5643   7.0246   6.8757   C.2       1 RES1   0.0000
    10 H3       9.1041   7.6964   6.4754   H         1 RES1   0.0000
    11 C4       8.2535   7.1055   8.2324   C.2       1 RES1   0.0000
    12 H4       8.5721   7.8317   8.7553   H         1 RES1   0.0000
    13 H1       6.3316   3.4013   6.3361   H         1 RES1   0.0000
    14 O2       5.2272   2.1119   7.0510   O.2       2 RES2   0.0000
    15 C7       4.8834   1.1290   6.3905   C.2       2 RES2   0.0000
    16 C8       4.0661   0.0614   7.0002   C.2       2 RES2   0.0000
    17 H8       3.8314   0.1213   7.9189   H         2 RES2   0.0000
    18 C9       3.6490  -0.9903   6.2835   C.2       2 RES2   0.0000
    19 H9       3.1105  -1.6553   6.6961   H         2 RES2   0.0000
    20 O2       3.6723  -2.1119   4.1973   O.2       2 RES2   0.0000
    21 C7       4.0161  -1.1290   4.8578   C.2       2 RES2   0.0000
    22 C8       4.8334  -0.0614   4.2480   C.2       2 RES2   0.0000
    23 H8       5.0681  -0.1213   3.3294   H         2 RES2   0.0000
    24 C9       5.2505   0.9903   4.9648   C.2       2 RES2   0.0000
    25 H9       5.7890   1.6553   4.5521   H         2 RES2   0.0000
    26 O1       2.0617  -3.9827   5.3677   O.3       3 RES3   0.0000
    27 C1       1.6004  -4.9815   4.5580   C.2       3 RES3   0.0000
    28 C6       1.9081  -5.0476   3.1945   C.2       3 RES3   0.0000
    29 H6       2.4406  -4.3727   2.7906   H         3 RES3   0.0000
    30 C2       0.8080  -5.9717   5.1435   C.2       3 RES3   0.0000
    31 H2       0.5931  -5.9246   6.0677   H         3 RES3   0.0000
    32 C5       1.4283  -6.1099   2.4350   C.2       3 RES3   0.0000
    33 H5       1.6367  -6.1570   1.5093   H         3 RES3   0.0000
    34 C3       0.3352  -7.0246   4.3725   C.2       3 RES3   0.0000
    35 H3      -0.2046  -7.6964   4.7728   H         3 RES3   0.0000
    36 C4       0.6461  -7.1055   3.0159   C.2       3 RES3   0.0000
    37 H4       0.3274  -7.8317   2.4929   H         3 RES3   0.0000
    38 H1       2.5679  -3.4013   4.9121   H         3 RES3   0.0000
@<TRIPOS>BOND
     1     1     2    1
     2     1    13    1
     3     2     3   un
     4     2     5   un
     5     3     4    1
     6     3     7   un
     7     5     6    1
     8     5     9   un
     9     7     8    1
    10     7    11   un
    11     9    10    1
    12     9    11   un
    13    11    12    1
    14    14    15    2
    15    15    16   un
    16    15    24   un
    17    16    17    1
    18    16    18   un
    19    18    19    1
    20    18    21   un
    21    20    21    2
    22    21    22   un
    23    22    23    1
    24    22    24   un
    25    24    25    1
    26    26    27    1
    27    26    38    1
    28    27    28   un
    29    27    30   un
    30    28    29    1
    31    28    32   un
    32    30    31    1
    33    30    34   un
    34    32    33    1
    35    32    36   un
    36    34    35    1
    37    34    36   un
    38    36    37    1
@<TRIPOS>SUBSTRUCTURE
     1 RES1        1 GROUP             0 ****  ****    0  
     2 RES2       14 GROUP             0 ****  ****    0  
     3 RES3       26 GROUP             0 ****  ****    0  
@<TRIPOS>CRYSIN
   10.9240    5.9050   11.4290   90.0000  100.2030   90.0000    14     1
